# Supplementary material for: Triethyl­ammonium hydrogen chloranilate
Source: Acta Crystallogr Sect E Struct Rep Online. 2010 Nov 20;66(Pt 12):o3255. doi: 10.1107/S1600536810047744 (PMC3011634; doi:10.1107/S1600536810047744)
Supplement: Supplementary file 2 [file e-66-o3255-Isup2.hkl]

# 
# h,k,l, Fc-squared, Fo-squared, sigma(Fo-squared) and status flag 
# 
data_I
_shelx_title '  10050611' 
_shelx_refln_list_code          4 
_shelx_F_calc_maximum      173.47 
_exptl_crystal_F_000       324.00 
_reflns_d_resolution_high  0.7102 
 
loop_ 
 _symmetry_equiv_pos_as_xyz 
 'x, y, z' 
 '-x, -y, -z' 
 
_cell_length_a     7.6404 
_cell_length_b     9.5352 
_cell_length_c    11.2976 
_cell_angle_alpha  99.962 
_cell_angle_beta  108.732 
_cell_angle_gamma 106.536 
 
_shelx_F_squared_multiplier     1.000 
 
loop_ 
 _refln_index_h 
 _refln_index_k 
 _refln_index_l 
 _refln_F_squared_calc 
 _refln_F_squared_meas 
 _refln_F_squared_sigma 
 _refln_observed_status 
   1   0   0     1417.77     1573.94     14.28 o 
   2   0   0      806.35      874.08      7.41 o 
   3   0   0        8.57        8.08      0.22 o 
   4   0   0      189.12      194.64      1.80 o 
   5   0   0        6.03        9.04      0.54 o 
   6   0   0        0.30        0.52      0.29 o 
   7   0   0      122.20      121.52      1.67 o 
   8   0   0       47.74       50.95      1.04 o 
   9   0   0        2.09        1.52      0.52 o 
  -9   1   0        4.51        4.69      0.76 o 
  -8   1   0        0.01        0.18      0.46 o 
  -7   1   0       35.87       33.47      0.87 o 
  -6   1   0       33.00       31.84      0.78 o 
  -5   1   0     1351.16     1426.02     14.90 o 
  -4   1   0     1491.45     1621.24     16.50 o 
  -3   1   0       70.72       96.35      1.15 o 
  -2   1   0       78.55       81.82      0.90 o 
  -1   1   0     1268.51     1368.35     12.07 o 
   1   1   0     2948.54     3135.04     33.84 o 
   2   1   0     2881.04     3080.67     34.12 o 
   3   1   0      238.15      268.47      2.22 o 
   4   1   0      110.51      114.68      1.16 o 
   5   1   0        5.61        5.93      0.37 o 
   6   1   0        1.85        2.10      0.37 o 
   7   1   0        4.23        3.80      0.49 o 
   8   1   0       18.75       19.38      0.71 o 
   9   1   0       40.69       41.84      1.08 o 
  -9   2   0       72.02       77.30      1.45 o 
  -8   2   0       53.28       50.61      1.10 o 
  -7   2   0       60.77       61.17      1.35 o 
  -6   2   0       55.41       54.02      0.89 o 
  -5   2   0        2.14        2.04      0.30 o 
  -4   2   0       56.62       38.83      0.54 o 
  -3   2   0      398.83      426.87      3.53 o 
  -2   2   0        0.43        1.70      0.33 o 
  -1   2   0     1594.93     1637.95     15.25 o 
   0   2   0      225.14      197.53      1.39 o 
   1   2   0      105.61      101.56      1.10 o 
   2   2   0     1752.62     1883.51     18.75 o 
   3   2   0       88.31       95.67      0.95 o 
   4   2   0      512.99      516.77      4.64 o 
   5   2   0        0.68        0.59      0.28 o 
   6   2   0       49.92       47.95      0.85 o 
   7   2   0        3.96        4.67      0.44 o 
   8   2   0       12.14       13.10      0.86 o 
 -10   3   0       13.19       14.37      0.90 o 
  -9   3   0       22.95       22.96      0.98 o 
  -8   3   0      104.44      110.64      1.92 o 
  -7   3   0       86.04       93.46      1.47 o 
  -6   3   0      193.68      185.63      2.02 o 
  -5   3   0      155.70      166.43      1.61 o 
  -4   3   0       19.66       22.08      0.59 o 
  -3   3   0       86.34       72.60      1.59 o 
  -2   3   0       20.78       25.53      0.64 o 
  -1   3   0     1336.72     1427.64     13.10 o 
   0   3   0     2957.84     3016.92     31.91 o 
   1   3   0      578.23      567.16      9.36 o 
   2   3   0        4.59        3.31      0.17 o 
   3   3   0        6.41        6.84      0.22 o 
   4   3   0      754.85      766.79      7.26 o 
   5   3   0        0.12        0.18      0.21 o 
   6   3   0      179.69      176.87      3.14 o 
   7   3   0        4.50        4.54      0.53 o 
   8   3   0       49.56       52.74      1.12 o 
 -10   4   0        0.81        0.73      0.58 o 
  -9   4   0       13.30       17.36      1.00 o 
  -8   4   0       26.28       25.90      0.85 o 
  -7   4   0       81.06       78.67      2.03 o 
  -6   4   0       10.45       14.06      0.56 o 
  -5   4   0      898.94      884.47      9.33 o 
  -4   4   0      252.76      261.61      2.37 o 
  -3   4   0       71.09       67.66      0.75 o 
  -2   4   0       43.66       42.82      0.43 o 
  -1   4   0     1783.72     1746.00    116.98 o 
   0   4   0      126.80      132.59      1.77 o 
   1   4   0      217.10      238.94      2.05 o 
   2   4   0     1503.31     1639.80     17.10 o 
   3   4   0     1147.24     1126.48     10.70 o 
   4   4   0       21.01       21.29      0.45 o 
   5   4   0       77.53       73.60      0.87 o 
   6   4   0       51.44       50.43      0.87 o 
   7   4   0      331.13      331.23      5.50 o 
 -10   5   0        3.14        2.97      0.75 o 
  -9   5   0        1.80        2.19      0.60 o 
  -8   5   0       21.15       18.56      0.92 o 
  -7   5   0        1.50        0.89      0.42 o 
  -6   5   0        0.01        0.28      0.36 o 
  -5   5   0       24.20       25.64      0.70 o 
  -4   5   0      625.83      663.15      6.25 o 
  -3   5   0     1782.92     1784.30     18.43 o 
  -2   5   0       17.74       17.58      1.42 o 
  -1   5   0      156.33      175.11      3.59 o 
   0   5   0       22.37       17.77      1.22 o 
   1   5   0      552.06      538.46      5.60 o 
   2   5   0      241.62      227.03      3.48 o 
   3   5   0     1484.45     1495.66     15.06 o 
   4   5   0      170.17      168.38      1.75 o 
   5   5   0      146.21      142.97      1.50 o 
   6   5   0       25.42       24.38      0.75 o 
   7   5   0        0.21        0.31      0.74 o 
 -10   6   0        0.05        0.24      0.55 o 
  -9   6   0      244.47      238.75      3.49 o 
  -8   6   0        0.14       -0.02      0.48 o 
  -7   6   0      112.19      110.70      2.23 o 
  -6   6   0       57.48       50.17      0.84 o 
  -5   6   0        0.49        0.66      0.28 o 
  -4   6   0        0.06        0.27      0.24 o 
  -3   6   0      273.90      251.81      4.32 o 
  -2   6   0      525.84      538.12      7.11 o 
  -1   6   0        1.38        0.05      0.12 o 
   0   6   0      192.91      198.66      4.71 o 
   1   6   0        3.21        4.87      0.73 o 
   2   6   0        0.03        0.33      0.32 o 
   3   6   0       84.67       84.20      0.79 o 
   4   6   0       93.23       95.92      0.94 o 
   5   6   0      195.19      198.32      3.45 o 
   6   6   0      122.85      119.86      3.10 o 
 -10   7   0        0.98       -0.17      0.65 o 
  -9   7   0       32.33       32.29      1.21 o 
  -8   7   0       44.49       44.65      1.16 o 
  -7   7   0       42.72       45.08      1.03 o 
  -6   7   0       16.99       17.71      0.62 o 
  -5   7   0      323.52      321.90      4.46 o 
  -4   7   0       95.33       90.92      1.75 o 
  -3   7   0        2.70        3.63      0.24 o 
  -2   7   0       48.37       46.17      0.48 o 
  -1   7   0      543.76      528.46      7.30 o 
   0   7   0       38.68       41.01      0.96 o 
   1   7   0      122.36      127.51      4.03 o 
   2   7   0       18.48       17.87      2.10 o 
   3   7   0       30.10       31.30      0.93 o 
   4   7   0        0.02       -0.13      0.42 o 
   5   7   0        6.88        6.18      0.75 o 
   6   7   0       36.96       37.66      1.47 o 
  -9   8   0        1.82        1.71      0.64 o 
  -8   8   0        3.05        3.25      0.76 o 
  -7   8   0       17.10       18.81      0.70 o 
  -6   8   0      290.23      289.97      3.47 o 
  -5   8   0        3.95        3.41      0.40 o 
  -4   8   0       76.80       75.45      1.13 o 
  -3   8   0      226.84      218.76      3.63 o 
  -2   8   0       50.99       53.85      0.70 o 
  -1   8   0       26.71       24.88      0.89 o 
   0   8   0       73.11       66.48      1.41 o 
   1   8   0       31.49       33.92      1.07 o 
   2   8   0      198.89      209.74      3.43 o 
   3   8   0        5.85        9.15      0.87 o 
   4   8   0       31.30       32.15      1.61 o 
   5   8   0       13.56       12.93      0.99 o 
  -9   9   0        3.01        1.75      0.85 o 
  -8   9   0       36.11       37.91      1.04 o 
  -7   9   0        1.32        0.81      0.46 o 
  -6   9   0        2.43        2.20      0.41 o 
  -5   9   0      306.64      299.01      5.17 o 
  -4   9   0       17.76       15.70      0.43 o 
  -3   9   0       37.77       32.48      0.45 o 
  -2   9   0       69.31       71.26      1.43 o 
  -1   9   0      379.65      363.34      5.39 o 
   0   9   0       63.20       69.66      1.84 o 
   1   9   0        2.79        3.91      0.91 o 
   2   9   0        0.02        0.26      0.71 o 
   3   9   0       99.02       98.30      2.61 o 
   4   9   0      123.19      124.40      2.93 o 
  -9  10   0        2.82        2.25      0.65 o 
  -8  10   0        0.54        0.53      0.61 o 
  -7  10   0       30.86       32.64      0.86 o 
  -6  10   0      172.10      169.74      3.25 o 
  -5  10   0       67.92       65.60      1.08 o 
  -4  10   0        0.28        0.35      0.20 o 
  -3  10   0       16.99       15.46      0.64 o 
  -2  10   0      302.55      297.26      4.76 o 
  -1  10   0      240.61      225.78      4.26 o 
   0  10   0      193.99      212.72      3.70 o 
   1  10   0       68.49       77.72      2.26 o 
   2  10   0        5.24        4.75      0.95 o 
   3  10   0        0.00       -0.23      0.73 o 
  -8  11   0        0.07        0.00      0.47 o 
  -7  11   0       47.32       44.62      1.28 o 
  -6  11   0      435.44      430.49     10.31 o 
  -5  11   0        0.68        0.84      0.37 o 
  -4  11   0        0.02        0.06      0.36 o 
  -3  11   0        1.29        1.54      0.61 o 
  -2  11   0        0.04       -0.11      0.75 o 
  -1  11   0        2.65        2.82      0.82 o 
   0  11   0        7.06        8.08      1.05 o 
   1  11   0       90.79      100.16      2.96 o 
   2  11   0       39.93       38.17      1.75 o 
  -7  12   0        0.77        0.64      0.41 o 
  -6  12   0        3.84        2.02      0.71 o 
  -5  12   0       18.59       22.49      1.69 o 
  -4  12   0       97.53      101.55      2.10 o 
  -3  12   0        4.22        4.82      1.02 o 
  -2  12   0        0.06       -0.10      0.70 o 
  -1  12   0       12.15       13.12      2.04 o 
   0  12   0        1.82        2.03      1.15 o 
  -5  13   0        2.40        2.15      1.36 o 
  -4  13   0        8.48        6.87      1.21 o 
  -3  13   0       17.54       20.29      2.46 o 
  -2  13   0      157.82      181.57      4.14 o 
   2 -13   1        1.25        1.30      0.99 o 
   3 -13   1        1.20        1.43      0.96 o 
   4 -13   1        5.97        4.06      1.09 o 
   5 -13   1        3.96        4.21      1.13 o 
  -1 -12   1       53.28       53.50      2.04 o 
   0 -12   1        7.44        8.04      1.21 o 
   1 -12   1        8.21        8.17      1.77 o 
   2 -12   1       13.11       13.22      1.17 o 
   3 -12   1       91.14       96.46      3.00 o 
   4 -12   1        1.37        1.66      0.92 o 
   5 -12   1       73.81       80.08      2.65 o 
   6 -12   1        5.36        4.43      0.47 o 
   7 -12   1       19.40       20.37      1.09 o 
  -2 -11   1       20.42       24.11      1.82 o 
  -1 -11   1       81.16       84.88      2.63 o 
   0 -11   1      326.93      362.46     12.69 o 
   1 -11   1       19.02       19.56      1.19 o 
   2 -11   1        0.05       -0.16      0.74 o 
   3 -11   1        1.36        1.02      0.55 o 
   4 -11   1       12.46       12.33      0.39 o 
   5 -11   1       71.24       70.30      1.54 o 
   6 -11   1       70.35       70.60      1.33 o 
   7 -11   1       10.38       11.40      0.78 o 
   8 -11   1       20.32       23.71      0.99 o 
  -3 -10   1       14.96       11.82      1.44 o 
  -2 -10   1       38.66       41.04      1.62 o 
  -1 -10   1       22.18       22.85      1.21 o 
   0 -10   1       13.34       13.62      1.03 o 
   1 -10   1      621.91      624.61     10.09 o 
   2 -10   1        0.09        5.16      3.79 o 
   3 -10   1        9.82        8.80      0.34 o 
   4 -10   1      109.68      107.42      1.99 o 
   5 -10   1       14.04       13.61      0.53 o 
   6 -10   1       25.40       25.92      1.37 o 
   7 -10   1        0.23        0.34      0.51 o 
   8 -10   1        6.83        4.56      1.15 o 
  -4  -9   1       50.47       46.66      1.72 o 
  -3  -9   1       24.16       30.59      2.42 o 
  -2  -9   1        1.67        1.83      0.70 o 
  -1  -9   1      188.88      202.73      3.35 o 
   0  -9   1       21.78       22.28      1.03 o 
   1  -9   1       23.04       20.32      1.13 o 
   2  -9   1       12.36       12.65      0.34 o 
   3  -9   1        2.05        2.50      0.24 o 
   4  -9   1      638.03      636.35      8.92 o 
   5  -9   1       66.97       66.06      0.99 o 
   6  -9   1       18.41       17.82      0.89 o 
   7  -9   1        2.94        2.67      0.62 o 
   8  -9   1        1.12        0.99      0.54 o 
   9  -9   1       17.69       19.15      1.15 o 
  -5  -8   1        1.10        0.84      0.62 o 
  -4  -8   1       14.00       14.16      0.86 o 
  -3  -8   1       61.02       63.16      1.66 o 
  -2  -8   1      296.18      297.00      5.95 o 
  -1  -8   1       75.17       70.48      1.53 o 
   0  -8   1     1285.02     1201.56     18.21 o 
   1  -8   1       59.85       66.33      1.35 o 
   2  -8   1       11.80       11.20      0.28 o 
   3  -8   1       17.31       16.41      0.49 o 
   4  -8   1      105.49      105.72      1.88 o 
   5  -8   1       31.89       30.45      0.69 o 
   6  -8   1      155.98      153.27      3.29 o 
   7  -8   1        7.45        7.94      1.47 o 
   8  -8   1        3.62        4.54      0.64 o 
   9  -8   1        1.95        2.34      0.68 o 
  -6  -7   1       17.52       15.63      5.76 o 
  -5  -7   1       69.01       65.95      3.14 o 
  -4  -7   1      117.73      124.45      2.04 o 
  -3  -7   1       14.75       14.14      0.69 o 
  -2  -7   1       17.30       17.08      1.13 o 
  -1  -7   1      602.19      577.99     11.40 o 
   0  -7   1      516.44      521.96      6.92 o 
   1  -7   1      533.41      534.49      8.89 o 
   2  -7   1     1133.50     1151.14     18.56 o 
   3  -7   1       48.70       44.04      0.95 o 
   4  -7   1        2.33        2.47      0.36 o 
   5  -7   1        8.73        9.63      0.49 o 
   6  -7   1       33.01       32.68      1.22 o 
   7  -7   1       65.76       64.46      1.18 o 
   8  -7   1       41.99       40.74      1.16 o 
   9  -7   1       37.32       36.52      1.23 o 
  -7  -6   1        0.02       -0.25      0.72 o 
  -6  -6   1        1.24        0.89      0.72 o 
  -5  -6   1       18.26       18.72      0.50 o 
  -4  -6   1      398.26      391.53      3.47 o 
  -3  -6   1      348.51      329.50      3.99 o 
  -2  -6   1        4.16        4.77      0.58 o 
  -1  -6   1       32.72       35.82      0.83 o 
   0  -6   1      281.35      268.73      3.54 o 
   1  -6   1      465.68      483.70      8.39 o 
   2  -6   1        1.50        2.44      0.21 o 
   3  -6   1      298.28      292.49      2.57 o 
   4  -6   1      702.41      686.81      6.47 o 
   5  -6   1       63.65       60.29      0.89 o 
   6  -6   1       28.98       25.73      0.70 o 
   7  -6   1       16.58       16.66      0.67 o 
   8  -6   1      233.54      244.96      3.60 o 
   9  -6   1       93.43       89.93      1.74 o 
  -7  -5   1        3.19        3.19      1.07 o 
  -6  -5   1       81.42       78.63      1.09 o 
  -5  -5   1        2.66        2.79      0.25 o 
  -4  -5   1       41.29       38.77      0.49 o 
  -3  -5   1      173.66      180.70      1.71 o 
  -2  -5   1      774.33      821.86     10.49 o 
  -1  -5   1       47.74       32.13      0.55 o 
   0  -5   1      399.88      448.58      5.36 o 
   1  -5   1       38.65       39.10      2.53 o 
   2  -5   1      228.64      233.55      1.96 o 
   3  -5   1        6.54        8.45      0.80 o 
   4  -5   1      600.51      650.29      6.16 o 
   5  -5   1       46.71       51.53      0.74 o 
   6  -5   1      437.04      418.20      4.21 o 
   7  -5   1       40.82       41.99      0.97 o 
   8  -5   1        0.51        0.35      0.48 o 
   9  -5   1        4.75        5.48      0.72 o 
  -8  -4   1      108.75      108.08      2.13 o 
  -7  -4   1       18.28       16.24      0.58 o 
  -6  -4   1       20.47       20.54      0.71 o 
  -5  -4   1       45.70       46.53      0.70 o 
  -4  -4   1      480.45      474.20      4.33 o 
  -3  -4   1        0.11        0.28      0.16 o 
  -2  -4   1      343.25      355.31      4.96 o 
  -1  -4   1        0.32        1.24      0.20 o 
   0  -4   1      783.52      764.68      9.61 o 
   1  -4   1     1544.98     1696.15     25.74 o 
   2  -4   1      121.19      119.40      1.89 o 
   3  -4   1      257.78      261.50      2.18 o 
   4  -4   1        7.32        7.85      0.30 o 
   5  -4   1       95.10       93.00      1.72 o 
   6  -4   1       78.42       73.06      1.02 o 
   7  -4   1      350.96      355.49      5.89 o 
   8  -4   1        0.10        0.92      0.75 o 
   9  -4   1       12.98       14.11      0.80 o 
  -8  -3   1        0.01        0.21      0.37 o 
  -7  -3   1       32.79       33.39      0.74 o 
  -6  -3   1       13.84       13.64      0.44 o 
  -5  -3   1      702.07      685.75      6.72 o 
  -4  -3   1      490.87      477.03      4.46 o 
  -3  -3   1      553.40      544.33      4.61 o 
  -2  -3   1        9.80       12.18      0.20 o 
  -1  -3   1        8.43       13.95      0.33 o 
   0  -3   1     1692.01       85.68    649.54 o 
   1  -3   1      967.68     1064.43     11.01 o 
   2  -3   1     3042.07     3261.85     38.69 o 
   3  -3   1       21.70       34.23      0.42 o 
   4  -3   1      767.06      785.98      7.28 o 
   5  -3   1      225.57      224.47      2.11 o 
   6  -3   1      170.51      164.30      1.96 o 
   7  -3   1        4.78        4.60      0.51 o 
   8  -3   1      170.99      170.58      2.41 o 
   9  -3   1        9.56       10.94      0.90 o 
  -9  -2   1      119.88      121.27      2.20 o 
  -8  -2   1       30.72       29.50      0.92 o 
  -7  -2   1        1.18        1.09      0.42 o 
  -6  -2   1       11.42       11.80      0.58 o 
  -5  -2   1      313.91      313.58      2.98 o 
  -4  -2   1      144.92      151.61      1.47 o 
  -3  -2   1      125.48      125.13      1.04 o 
  -2  -2   1     1397.89     1485.60     17.17 o 
  -1  -2   1      388.73      371.83      5.27 o 
   0  -2   1      945.20      128.49    369.55 o 
   1  -2   1      287.04      289.09      2.08 o 
   2  -2   1      703.00      721.30      7.74 o 
   3  -2   1     3743.70     4071.16     49.37 o 
   4  -2   1      103.10      113.26      1.05 o 
   5  -2   1      396.31      419.57      4.03 o 
   6  -2   1      205.46      205.48      2.21 o 
   7  -2   1        8.12        8.72      0.71 o 
   8  -2   1        0.07       -0.02      0.43 o 
   9  -2   1        4.51        4.35      0.68 o 
  -9  -1   1        1.23        1.08      0.56 o 
  -8  -1   1       48.39       49.69      1.10 o 
  -7  -1   1      564.97      566.59      7.04 o 
  -6  -1   1       14.03       15.31      0.49 o 
  -5  -1   1       27.38       29.96      0.57 o 
  -4  -1   1       37.46       39.61      0.49 o 
  -3  -1   1      716.27      715.21      6.12 o 
  -2  -1   1      123.55      140.31      1.01 o 
  -1  -1   1      133.12      119.43      1.11 o 
   1  -1   1     1421.36     1453.82     13.41 o 
   2  -1   1      716.29      748.83      6.19 o 
   3  -1   1        3.11        2.25      0.18 o 
   4  -1   1      860.06      908.64      8.50 o 
   5  -1   1      547.68      524.05      4.96 o 
   6  -1   1      154.52      148.18      1.69 o 
   7  -1   1       96.71       89.60      1.40 o 
   8  -1   1       19.07       21.84      0.81 o 
   9  -1   1        2.99        2.33      0.81 o 
  -9   0   1        7.73        7.70      0.65 o 
  -8   0   1       22.39       21.44      0.73 o 
  -7   0   1       17.48       20.59      0.71 o 
  -6   0   1      626.91      619.00      6.31 o 
  -5   0   1      772.63      797.38      7.59 o 
  -4   0   1       78.43       91.60      0.92 o 
  -3   0   1       29.96       28.80      0.35 o 
  -2   0   1       45.86       61.35      0.58 o 
   1   0   1       23.61       17.47      0.19 o 
   2   0   1      267.08      302.96      2.28 o 
   3   0   1     2258.03     2476.67     26.90 o 
   4   0   1        0.00        0.00      0.18 o 
   5   0   1       76.42       74.30      1.15 o 
   6   0   1       88.03       82.27      1.05 o 
   7   0   1        7.98       10.44      0.65 o 
   8   0   1        2.33        3.00      0.70 o 
   9   0   1       65.12       66.46      1.84 o 
  -9   1   1        3.07        2.41      0.55 o 
  -8   1   1       14.83       15.54      0.73 o 
  -7   1   1        3.30        3.12      0.41 o 
  -6   1   1        2.76        4.18      0.45 o 
  -5   1   1     1767.53     1941.96     21.45 o 
  -4   1   1      274.78      289.37      2.53 o 
  -3   1   1       55.66       72.95      0.65 o 
  -2   1   1     2418.16     2725.09     29.09 o 
  -1   1   1     1295.13     1428.08     13.39 o 
   0   1   1      862.07      858.78      6.85 o 
   1   1   1        9.12        5.24      0.14 o 
   2   1   1      453.93      529.27      4.25 o 
   3   1   1     2179.18     2382.86     25.82 o 
   4   1   1      498.53      489.16      4.44 o 
   5   1   1        0.15        0.13      0.24 o 
   6   1   1        1.78        2.18      0.34 o 
   7   1   1        9.04        7.76      0.57 o 
   8   1   1        6.45        4.69      1.10 o 
 -10   2   1        1.07        0.80      0.66 o 
  -9   2   1       51.23       50.32      1.28 o 
  -8   2   1        7.79        8.78      0.76 o 
  -7   2   1       81.11       70.72      1.10 o 
  -6   2   1       46.01       51.63      0.84 o 
  -5   2   1       16.98       18.83      0.45 o 
  -4   2   1      149.61      155.92      1.78 o 
  -3   2   1     1141.61     1138.55     10.49 o 
  -2   2   1     5707.92     6050.21    107.87 o 
  -1   2   1       24.26       26.58      0.25 o 
   0   2   1     1216.12      168.97    560.82 o 
   1   2   1      308.64      294.77      2.10 o 
   2   2   1        4.21        2.72      0.14 o 
   3   2   1       12.53       13.05      0.31 o 
   4   2   1       34.37       35.51      0.53 o 
   5   2   1      975.84      950.03      9.67 o 
   6   2   1       44.63       46.24      0.77 o 
   7   2   1        0.50        0.62      0.37 o 
   8   2   1       22.02       22.79      0.97 o 
 -10   3   1        0.80        1.01      0.68 o 
  -9   3   1        2.31        2.61      0.59 o 
  -8   3   1       57.16       57.94      1.12 o 
  -7   3   1      107.34      114.20      1.57 o 
  -6   3   1      107.13      104.97      1.26 o 
  -5   3   1      566.75      549.54      5.07 o 
  -4   3   1        2.84        0.67      0.25 o 
  -3   3   1        4.86        5.96      0.30 o 
  -2   3   1        9.45        7.42      0.29 o 
  -1   3   1     1045.44     1013.27     17.65 o 
   0   3   1     4034.37       74.48   1998.40 o 
   1   3   1      537.90      541.26      5.64 o 
   2   3   1       68.21       71.17      0.58 o 
   3   3   1      134.82      130.38      1.24 o 
   4   3   1        0.00        0.05      0.30 o 
   5   3   1       44.33       42.70      0.69 o 
   6   3   1       33.12       31.61      0.81 o 
   7   3   1      297.75      303.60      3.46 o 
   8   3   1        0.06        0.18      0.47 o 
 -10   4   1       82.81       84.95      1.76 o 
  -9   4   1        3.70        5.00      0.70 o 
  -8   4   1        6.20        6.76      0.64 o 
  -7   4   1       32.88       28.92      0.78 o 
  -6   4   1       88.29       96.01      1.19 o 
  -5   4   1       26.51       33.30      1.06 o 
  -4   4   1     1207.27     1280.50     19.41 o 
  -3   4   1      238.22      238.39      1.94 o 
  -2   4   1      514.76      533.33      4.49 o 
  -1   4   1      177.30      172.52      2.94 o 
   0   4   1       21.79       18.93      1.32 o 
   1   4   1      463.18      451.96      6.44 o 
   2   4   1      627.08      612.38      5.21 o 
   3   4   1      827.46      812.17      7.55 o 
   4   4   1        2.44        2.67      0.24 o 
   5   4   1       22.79       22.64      0.57 o 
   6   4   1       11.34       11.96      0.47 o 
   7   4   1      131.97      133.31      2.10 o 
 -10   5   1        0.92        0.70      0.59 o 
  -9   5   1      180.69      187.17      3.24 o 
  -8   5   1        6.16        7.28      0.78 o 
  -7   5   1        0.04        0.27      0.35 o 
  -6   5   1        4.87        3.66      0.39 o 
  -5   5   1       97.77       99.40      1.16 o 
  -4   5   1        5.55        4.44      0.28 o 
  -3   5   1      319.24      300.65      2.79 o 
  -2   5   1     1826.37     1958.19     20.22 o 
  -1   5   1       82.05       63.40      0.69 o 
   0   5   1        0.24        0.70      0.11 o 
   1   5   1        1.30        2.80      0.15 o 
   2   5   1      771.84      767.47      6.25 o 
   3   5   1      209.16      200.77      1.70 o 
   4   5   1       68.95       69.66      0.82 o 
   5   5   1        0.76        1.15      0.25 o 
   6   5   1      160.41      162.34      2.67 o 
   7   5   1       14.34       13.84      1.20 o 
 -10   6   1        4.11        4.39      0.76 o 
  -9   6   1       38.87       42.51      1.36 o 
  -8   6   1       53.58       57.25      1.34 o 
  -7   6   1       28.48       27.28      1.25 o 
  -6   6   1      331.43      341.70      3.65 o 
  -5   6   1        0.22        0.43      0.27 o 
  -4   6   1        0.67        0.86      0.26 o 
  -3   6   1       84.04       82.20      1.00 o 
  -2   6   1      219.48      244.02      2.17 o 
  -1   6   1      198.25      108.24     43.66 o 
   0   6   1     1386.11     1407.41     20.31 o 
   1   6   1      163.77      153.61      2.21 o 
   2   6   1      139.88      132.89      1.33 o 
   3   6   1        0.27        0.67      0.23 o 
   4   6   1       50.87       47.37      0.86 o 
   5   6   1        6.51        6.49      1.02 o 
   6   6   1        4.38        4.65      0.92 o 
 -10   7   1      115.72      116.67      4.71 o 
  -9   7   1        0.46        0.86      0.61 o 
  -8   7   1        0.22        0.57      0.49 o 
  -7   7   1        0.62        1.22      0.46 o 
  -6   7   1       87.00       88.72      1.41 o 
  -5   7   1      185.37      178.11      2.72 o 
  -4   7   1       21.35       25.74      0.54 o 
  -3   7   1      161.35      157.32      1.47 o 
  -2   7   1        4.60        5.81      0.25 o 
  -1   7   1      165.25      149.86      4.32 o 
   0   7   1       94.21       95.79      1.88 o 
   1   7   1      613.28      604.82     12.96 o 
   2   7   1      614.09      623.58      9.40 o 
   3   7   1        7.42        8.71      1.26 o 
   4   7   1       13.39       14.14      0.87 o 
   5   7   1       15.20       16.76      1.21 o 
  -9   8   1       41.39       41.45      1.21 o 
  -8   8   1       20.03       21.26      0.87 o 
  -7   8   1       17.58       18.17      0.69 o 
  -6   8   1       13.51       13.73      0.68 o 
  -5   8   1        3.25        4.19      0.35 o 
  -4   8   1      265.02      263.12      2.59 o 
  -3   8   1      314.04      292.43      3.02 o 
  -2   8   1      218.82       74.89     71.64 o 
  -1   8   1      161.97      160.29      2.74 o 
   0   8   1        3.07        3.98      0.59 o 
   1   8   1       20.52       20.58      0.93 o 
   2   8   1      255.68      266.78      5.02 o 
   3   8   1      131.20      131.21      3.40 o 
   4   8   1       49.47       47.97      1.93 o 
  -9   9   1        1.77        1.09      0.68 o 
  -8   9   1       33.34       35.57      1.70 o 
  -7   9   1       25.96       25.11      0.82 o 
  -6   9   1      112.91      110.90      2.51 o 
  -5   9   1        6.24        6.64      0.42 o 
  -4   9   1       25.82       24.29      0.57 o 
  -3   9   1       34.60       38.20      1.02 o 
  -2   9   1      455.85      422.13     14.25 o 
  -1   9   1       77.67       76.77      2.58 o 
   0   9   1       50.70       49.95      1.39 o 
   1   9   1       45.59       47.19      1.64 o 
   2   9   1        1.14        2.24      0.89 o 
   3   9   1        0.00        0.35      0.67 o 
   4   9   1      106.80      112.60      4.29 o 
  -9  10   1        2.99        2.40      0.66 o 
  -8  10   1        1.45        0.56      0.51 o 
  -7  10   1       27.37       28.14      0.87 o 
  -6  10   1      300.26      305.75      4.42 o 
  -5  10   1        3.46        3.29      1.01 o 
  -4  10   1       29.97       29.63      1.06 o 
  -3  10   1        0.59        0.81      0.33 o 
  -2  10   1       61.36       60.12      1.69 o 
  -1  10   1       82.61       87.84      2.00 o 
   0  10   1       17.97       19.66      1.14 o 
   1  10   1       12.95       18.61      1.14 o 
   2  10   1       49.95       51.19      1.77 o 
  -8  11   1        4.49        3.06      1.04 o 
  -7  11   1        1.25        1.66      0.54 o 
  -6  11   1       20.08       18.26      0.90 o 
  -5  11   1       14.92       14.84      0.55 o 
  -4  11   1        0.05        0.91      0.58 o 
  -3  11   1      303.35      296.49      4.42 o 
  -2  11   1        3.06        2.85      0.88 o 
  -1  11   1        1.08        1.21      0.75 o 
   0  11   1       14.64       19.09      1.29 o 
   1  11   1       18.93       16.84      1.29 o 
  -7  12   1       52.14       49.62      2.30 o 
  -6  12   1        2.37        2.35      1.00 o 
  -5  12   1        0.15        0.79      1.40 o 
  -4  12   1       10.65       10.58      0.98 o 
  -3  12   1       28.28       29.08      2.39 o 
  -2  12   1      100.64      114.82      2.80 o 
  -1  12   1       45.24       48.39      1.95 o 
   0  12   1        0.88        0.88      1.04 o 
  -4  13   1        4.31        3.68      1.11 o 
   1 -13   2        0.44        0.64      0.94 o 
   2 -13   2       45.16       48.64      4.52 o 
   3 -13   2       28.50       28.84      2.37 o 
   4 -13   2       61.13       67.38      3.28 o 
   5 -13   2       21.33       21.85      1.55 o 
  -1 -12   2       24.91       33.69      1.75 o 
   0 -12   2      135.43      152.97      3.40 o 
   1 -12   2       33.06       38.90      1.87 o 
   2 -12   2       11.42       13.05      1.15 o 
   3 -12   2        0.21        0.31      0.85 o 
   4 -12   2       54.40       56.57      1.89 o 
   5 -12   2       17.18       18.18      1.31 o 
   6 -12   2        1.97        2.48      0.41 o 
   7 -12   2        3.28        3.25      0.60 o 
  -2 -11   2        5.61        5.30      1.30 o 
  -1 -11   2        1.68        2.42      0.88 o 
   0 -11   2        1.34        1.69      0.94 o 
   1 -11   2        2.15        2.19      0.94 o 
   2 -11   2      198.85      201.84      3.97 o 
   3 -11   2       47.28       50.53      1.39 o 
   4 -11   2        2.53        2.27      0.33 o 
   5 -11   2        2.92        2.69      0.43 o 
   6 -11   2       48.33       48.39      1.37 o 
   7 -11   2        0.76        0.54      0.42 o 
   8 -11   2        5.00        0.37      0.91 o 
  -4 -10   2       68.27       67.42      2.19 o 
  -3 -10   2       64.38       72.65      2.28 o 
  -2 -10   2        0.39        0.24      1.09 o 
  -1 -10   2       14.69       13.95      1.24 o 
   0 -10   2        0.49        0.19      0.56 o 
   1 -10   2        3.08        3.76      0.88 o 
   2 -10   2        4.48        4.16      0.16 o 
   3 -10   2       77.92       77.72      1.17 o 
   4 -10   2      849.86      825.75      9.77 o 
   5 -10   2      123.27      121.77      2.27 o 
   6 -10   2        0.08        0.29      0.33 o 
   7 -10   2        0.67        0.49      0.47 o 
   8 -10   2       74.75       71.26      1.67 o 
  -5  -9   2        5.06        5.44      1.33 o 
  -4  -9   2        0.79        0.21      0.68 o 
  -3  -9   2       85.36       93.42      2.16 o 
  -2  -9   2      179.42      195.09      3.71 o 
  -1  -9   2      395.34      368.21      6.24 o 
   0  -9   2      244.89      229.79      5.30 o 
   1  -9   2        0.05       -0.01      0.39 o 
   2  -9   2        0.82        0.74      0.20 o 
   3  -9   2      288.81      274.86      4.84 o 
   4  -9   2      855.72      850.41      8.86 o 
   5  -9   2      181.70      178.14      3.02 o 
   6  -9   2        0.03        0.17      0.32 o 
   7  -9   2        5.67        5.25      1.20 o 
   8  -9   2        6.02        5.22      1.04 o 
   9  -9   2        0.22        0.01      0.48 o 
  -5  -8   2       88.65       87.46      2.61 o 
  -4  -8   2        3.23        2.64      0.62 o 
  -3  -8   2        0.08        0.13      0.64 o 
  -2  -8   2        0.33        0.94      0.68 o 
  -1  -8   2      486.13      461.73      7.94 o 
   0  -8   2       73.40       93.28      1.86 o 
   1  -8   2       64.02       54.50      0.93 o 
   2  -8   2        9.13        9.28      0.25 o 
   3  -8   2      196.53      194.18      2.71 o 
   4  -8   2        1.66        1.61      0.28 o 
   5  -8   2       19.08       18.48      0.59 o 
   6  -8   2      140.87      141.92      2.11 o 
   7  -8   2      100.60       99.16      2.06 o 
   8  -8   2        2.40        3.27      0.58 o 
   9  -8   2        4.41        3.90      0.92 o 
  -6  -7   2       31.82       35.19      1.56 o 
  -5  -7   2        0.40        0.89      0.82 o 
  -4  -7   2      270.49      279.83      3.59 o 
  -3  -7   2       58.16       63.65      1.28 o 
  -2  -7   2      114.94      104.60      2.07 o 
  -1  -7   2        0.01        0.29      0.45 o 
   0  -7   2       15.99       19.24      0.69 o 
   1  -7   2      207.58      210.56      1.87 o 
   2  -7   2      141.14      136.38      1.98 o 
   3  -7   2        7.27        6.55      0.39 o 
   4  -7   2      127.34      120.01      1.46 o 
   5  -7   2        1.48        1.90      0.33 o 
   6  -7   2       87.31       83.56      2.04 o 
   7  -7   2        6.81        6.15      0.55 o 
   8  -7   2       82.80       79.08      1.61 o 
   9  -7   2       12.93       16.27      0.93 o 
  -7  -6   2        0.10       -0.03      0.75 o 
  -6  -6   2       31.95       31.69      1.63 o 
  -5  -6   2       88.35       87.42      1.94 o 
  -4  -6   2       10.57        9.31      0.23 o 
  -3  -6   2      107.58       93.73      1.83 o 
  -2  -6   2       65.28       55.83      0.88 o 
  -1  -6   2     1003.41     1050.43     14.45 o 
   0  -6   2        7.23       10.33      2.68 o 
   1  -6   2       55.26       55.57      0.53 o 
   2  -6   2       55.81       52.54      0.88 o 
   3  -6   2      515.83      518.91      5.57 o 
   4  -6   2       12.56       18.47      0.44 o 
   5  -6   2       35.93       37.89      0.67 o 
   6  -6   2       77.05       76.16      1.50 o 
   7  -6   2       21.81       21.26      0.89 o 
   8  -6   2       10.26       10.54      0.70 o 
   9  -6   2        0.01        0.24      0.51 o 
  -7  -5   2       49.98       49.77      0.97 o 
  -6  -5   2       58.66       59.46      0.91 o 
  -5  -5   2       35.41       38.51      0.63 o 
  -4  -5   2       87.05       80.22      1.30 o 
  -3  -5   2       21.65       21.84      0.27 o 
  -2  -5   2        2.35        2.00      0.12 o 
  -1  -5   2      273.17      223.70      2.19 o 
   0  -5   2     1822.15     1911.00     21.98 o 
   1  -5   2      171.87      157.69      2.77 o 
   2  -5   2       26.58       24.86      0.40 o 
   3  -5   2       62.19       64.29      0.95 o 
   4  -5   2       10.79        8.06      0.41 o 
   5  -5   2      186.94      186.58      2.27 o 
   6  -5   2       38.22       37.20      0.79 o 
   7  -5   2      794.42      797.26      9.06 o 
   8  -5   2        1.16        1.72      0.48 o 
   9  -5   2        1.85        1.94      0.57 o 
  -8  -4   2        0.01        0.18      0.43 o 
  -7  -4   2       39.62       38.96      0.96 o 
  -6  -4   2       35.90       37.05      0.66 o 
  -5  -4   2      917.11      924.44      9.22 o 
  -4  -4   2      112.44      107.67      1.06 o 
  -3  -4   2      470.47      493.61      4.11 o 
  -2  -4   2       22.45       22.46      0.30 o 
  -1  -4   2     1234.11     1359.76     11.14 o 
   0  -4   2        9.85        7.83      0.16 o 
   1  -4   2     3817.28     4100.96     57.70 o 
   2  -4   2     1523.01     1601.30     15.75 o 
   3  -4   2       59.74       66.13      0.90 o 
   4  -4   2       60.27       66.31      0.84 o 
   5  -4   2       15.68       16.77      0.52 o 
   6  -4   2       69.52       67.84      1.01 o 
   7  -4   2       51.33       49.66      1.08 o 
   8  -4   2       16.71       16.73      0.77 o 
   9  -4   2       45.74       46.70      1.56 o 
  -8  -3   2       20.56       21.38      0.72 o 
  -7  -3   2        6.50        6.55      0.45 o 
  -6  -3   2       13.68       13.46      0.45 o 
  -5  -3   2      655.19      644.63      6.15 o 
  -4  -3   2      726.72      717.66      6.52 o 
  -3  -3   2       51.97       61.10      0.82 o 
  -2  -3   2        4.05        1.91      0.21 o 
  -1  -3   2     2357.18     2500.51     25.94 o 
   0  -3   2      447.39      479.16      4.25 o 
   1  -3   2      136.60      128.54      1.04 o 
   2  -3   2      762.59      808.92      6.99 o 
   3  -3   2      556.17      531.27      8.24 o 
   4  -3   2       73.95       67.81      0.78 o 
   5  -3   2      584.75      587.15      6.16 o 
   6  -3   2       54.03       51.90      0.85 o 
   7  -3   2        5.09        4.69      0.58 o 
   8  -3   2        0.00       -0.09      0.39 o 
   9  -3   2       20.15       20.60      1.71 o 
  -9  -2   2        0.82        1.44      0.51 o 
  -8  -2   2       30.47       31.67      0.86 o 
  -7  -2   2       21.18       20.55      0.72 o 
  -6  -2   2      633.99      628.80      6.43 o 
  -5  -2   2        0.37        0.47      0.22 o 
  -4  -2   2       59.08       60.30      0.66 o 
  -3  -2   2      496.01      479.03      3.98 o 
  -2  -2   2     2263.16     2359.38     33.21 o 
  -1  -2   2     3157.27     3232.73     35.47 o 
   0  -2   2       31.13       21.81      0.22 o 
   1  -2   2      740.83      816.90      6.69 o 
   2  -2   2      169.52      176.95      2.00 o 
   3  -2   2      408.99      411.95      3.43 o 
   4  -2   2       70.15       69.58      0.74 o 
   5  -2   2      133.93      130.37      1.41 o 
   6  -2   2      404.25      398.70      4.12 o 
   7  -2   2        6.01        5.52      0.57 o 
   8  -2   2        4.57        5.72      0.61 o 
   9  -2   2        0.01        0.04      0.54 o 
  -9  -1   2       13.94       14.98      0.78 o 
  -8  -1   2        3.07        3.72      0.55 o 
  -7  -1   2       24.78       27.16      0.72 o 
  -6  -1   2      106.27      109.85      1.40 o 
  -5  -1   2       40.97       41.57      0.64 o 
  -4  -1   2     1293.96     1374.66     13.85 o 
  -3  -1   2       22.35       23.97      0.35 o 
  -2  -1   2     1107.54     1203.06     14.58 o 
  -1  -1   2     3963.76     4015.29     46.22 o 
   0  -1   2      802.38      798.78      5.59 o 
   1  -1   2     2251.79     2346.25     23.81 o 
   2  -1   2      803.99      809.23      6.84 o 
   3  -1   2       80.18       79.96      0.90 o 
   4  -1   2        5.11        5.84      0.31 o 
   5  -1   2        0.59        0.79      0.25 o 
   6  -1   2      223.33      216.86      2.32 o 
   7  -1   2       81.63       90.23      1.36 o 
   8  -1   2       22.86       21.88      0.83 o 
   9  -1   2        4.39        2.88      1.08 o 
  -9   0   2        0.54        0.86      0.69 o 
  -8   0   2       20.26       19.99      0.72 o 
  -7   0   2        2.25        2.99      0.49 o 
  -6   0   2      118.92      116.38      1.47 o 
  -5   0   2        5.02        5.03      0.37 o 
  -4   0   2      663.43      615.93      5.40 o 
  -3   0   2     1401.78     1464.48     14.16 o 
  -2   0   2      539.76      613.87      6.08 o 
  -1   0   2       25.04       21.22      0.22 o 
   0   0   2     1048.57     1073.63      8.92 o 
   1   0   2      481.88      487.50      3.65 o 
   2   0   2     1180.67     1336.15     12.53 o 
   3   0   2     2771.99     3164.86     36.73 o 
   4   0   2      374.16      346.73      3.03 o 
   5   0   2       81.41       74.08      0.99 o 
   6   0   2       36.70       34.87      0.72 o 
   7   0   2        5.43        7.31      1.26 o 
   8   0   2      139.62      134.68      2.01 o 
 -10   1   2       60.50       63.80      1.98 o 
  -9   1   2       32.05       30.86      1.03 o 
  -8   1   2        0.15        0.42      0.44 o 
  -7   1   2        5.74        5.61      0.54 o 
  -6   1   2      232.57      237.46      2.38 o 
  -5   1   2        1.29        2.28      0.50 o 
  -4   1   2     1054.53     1151.59     11.04 o 
  -3   1   2      479.85      557.32      5.08 o 
  -2   1   2    30091.79    28397.53    642.39 o 
  -1   1   2     1467.92     1675.47     15.77 o 
   0   1   2      103.80      101.34      0.82 o 
   1   1   2      100.26      108.39      0.76 o 
   2   1   2      944.21     1059.76      9.61 o 
   3   1   2       41.61       34.40      0.41 o 
   4   1   2       61.93       63.15      0.79 o 
   5   1   2      500.54      468.04      4.54 o 
   6   1   2       60.58       63.92      0.99 o 
   7   1   2       14.80       15.89      0.65 o 
   8   1   2        1.98        1.13      0.46 o 
 -10   2   2        1.76        2.00      0.76 o 
  -9   2   2       36.69       37.86      1.05 o 
  -8   2   2       74.09       74.70      1.34 o 
  -7   2   2      530.05      515.95      5.38 o 
  -6   2   2      628.19      636.40      6.37 o 
  -5   2   2        1.55        3.00      0.30 o 
  -4   2   2      406.00      435.64      3.80 o 
  -3   2   2     1024.54     1127.69     10.47 o 
  -2   2   2     1039.63     1145.27     10.29 o 
  -1   2   2      597.93      634.86      9.88 o 
   0   2   2     1483.79     1523.46     14.18 o 
   1   2   2      354.97      393.73      3.02 o 
   2   2   2       73.00       75.08      0.82 o 
   3   2   2       11.35       12.50      0.30 o 
   4   2   2      145.43      139.75      1.46 o 
   5   2   2        0.62        4.32      1.35 o 
   6   2   2      146.66      145.56      1.66 o 
   7   2   2       64.23       64.44      1.09 o 
   8   2   2       29.85       30.15      1.27 o 
 -10   3   2        0.06        0.42      0.63 o 
  -9   3   2       45.70       48.33      1.16 o 
  -8   3   2        3.45        4.43      0.65 o 
  -7   3   2       92.72      106.87      1.54 o 
  -6   3   2      137.53      128.76      1.44 o 
  -5   3   2       37.77       37.91      0.60 o 
  -4   3   2      118.56      105.20      1.07 o 
  -3   3   2      142.02      134.29      1.36 o 
  -2   3   2       33.51       41.71      0.69 o 
  -1   3   2      783.62      832.16      7.00 o 
   0   3   2      841.78      851.05      7.27 o 
   1   3   2      319.27      347.47      2.62 o 
   2   3   2      549.78      551.43      4.76 o 
   3   3   2        4.76        6.39      1.01 o 
   4   3   2      151.77      146.81      1.47 o 
   5   3   2       12.01       12.00      0.47 o 
   6   3   2       35.29       35.84      0.84 o 
   7   3   2       24.27       25.44      0.87 o 
 -10   4   2       22.35       25.25      1.21 o 
  -9   4   2       16.52       16.83      0.98 o 
  -8   4   2       29.63       27.67      1.02 o 
  -7   4   2       10.03       13.35      0.64 o 
  -6   4   2       27.57       28.37      0.64 o 
  -5   4   2      148.41      145.02      1.46 o 
  -4   4   2      100.68      100.36      1.04 o 
  -3   4   2      286.53      312.16      2.64 o 
  -2   4   2      396.00      372.17      2.97 o 
  -1   4   2      319.11      330.95      3.34 o 
   0   4   2      144.63      144.42      1.50 o 
   1   4   2        3.25        2.69      0.31 o 
   2   4   2      899.50      886.65      8.07 o 
   3   4   2      112.67      115.83      1.11 o 
   4   4   2      117.03      113.75      1.21 o 
   5   4   2      110.93      108.25      1.73 o 
   6   4   2       41.70       44.45      1.31 o 
   7   4   2        0.67        0.55      0.35 o 
 -10   5   2        0.88        1.17      0.76 o 
  -9   5   2        3.35        3.16      0.70 o 
  -8   5   2       59.67       62.22      1.39 o 
  -7   5   2      306.56      301.49      3.75 o 
  -6   5   2        0.17       -0.12      0.30 o 
  -5   5   2       42.77       47.23      0.76 o 
  -4   5   2       35.65       36.86      0.60 o 
  -3   5   2      407.24      420.12      4.52 o 
  -2   5   2        0.27        2.36      0.18 o 
  -1   5   2      618.34      662.92      5.07 o 
   0   5   2     1004.25     1049.98     13.07 o 
   1   5   2      949.30      871.00     42.59 o 
   2   5   2        1.01        0.97      0.15 o 
   3   5   2       36.06       32.56      0.61 o 
   4   5   2      190.21      184.64      2.91 o 
   5   5   2      499.28      503.56      7.46 o 
   6   5   2      155.18      161.70      2.52 o 
 -10   6   2        0.02        0.61      0.72 o 
  -9   6   2        0.62        0.40      0.61 o 
  -8   6   2        0.01       -0.01      0.45 o 
  -7   6   2        2.01        1.12      0.45 o 
  -6   6   2      487.61      506.70      5.48 o 
  -5   6   2      465.82      454.93      4.58 o 
  -4   6   2      125.75      120.68      1.79 o 
  -3   6   2       41.82       43.48      0.53 o 
  -2   6   2        9.28        9.38      0.45 o 
  -1   6   2      293.55      293.31      2.12 o 
   0   6   2      622.87      163.63    228.11 o 
   1   6   2     1128.02     1099.58     17.74 o 
   2   6   2      106.58       56.80     37.00 o 
   3   6   2      134.54      132.28      1.17 o 
   4   6   2        4.51        4.01      0.21 o 
   5   6   2       76.56       74.60      2.95 o 
   6   6   2       30.06       29.52      1.50 o 
 -10   7   2        6.05        6.68      1.05 o 
  -9   7   2       31.34       31.69      1.04 o 
  -8   7   2        0.78        1.09      0.46 o 
  -7   7   2       15.08       13.82      0.62 o 
  -6   7   2       62.14       58.39      1.08 o 
  -5   7   2      264.18      252.68      4.64 o 
  -4   7   2      346.40      358.77      6.58 o 
  -3   7   2        2.11        4.06      0.27 o 
  -2   7   2       52.23       58.40      0.76 o 
  -1   7   2       68.52       67.25      1.90 o 
   0   7   2       16.64       14.72      0.75 o 
   1   7   2       30.65       31.12      0.94 o 
   2   7   2       22.23       19.51      1.56 o 
   3   7   2      147.75      141.59      2.57 o 
   4   7   2       88.56       88.72      2.36 o 
   5   7   2        4.06        3.17      1.39 o 
 -10   8   2        0.13        0.29      0.69 o 
  -9   8   2       22.06       24.59      1.08 o 
  -8   8   2       23.85       22.48      0.92 o 
  -7   8   2       41.79       40.43      0.99 o 
  -6   8   2        0.97        1.09      0.36 o 
  -5   8   2        0.02        0.25      0.30 o 
  -4   8   2      227.59      215.47      2.36 o 
  -3   8   2      300.00      282.52      3.88 o 
  -2   8   2        0.94        0.50      0.18 o 
  -1   8   2       79.74       86.21      1.64 o 
   0   8   2        9.96        9.94      0.86 o 
   1   8   2       13.66       14.67      0.89 o 
   2   8   2        2.48        2.02      0.65 o 
   3   8   2        0.35        0.44      0.59 o 
   4   8   2       25.12       23.84      1.54 o 
  -9   9   2        3.79        3.87      1.13 o 
  -8   9   2       59.00       59.62      1.39 o 
  -7   9   2        0.17        0.03      0.38 o 
  -6   9   2        1.60        2.07      0.54 o 
  -5   9   2       65.05       64.28      0.92 o 
  -4   9   2        1.86        0.56      0.64 o 
  -3   9   2        7.17        6.02      0.62 o 
  -2   9   2       96.09       81.36      3.69 o 
  -1   9   2      113.62      119.36      2.50 o 
   0   9   2      183.62      203.31      3.41 o 
   1   9   2       11.51       15.77      0.98 o 
   2   9   2       39.36       39.31      1.48 o 
   3   9   2        6.62        7.31      1.03 o 
  -9  10   2       10.96       13.88      0.86 o 
  -8  10   2        1.69        1.14      0.53 o 
  -7  10   2      111.91      111.29      2.83 o 
  -6  10   2        0.48        0.26      0.37 o 
  -5  10   2        5.82        2.47      1.42 o 
  -4  10   2        9.41       10.05      0.64 o 
  -3  10   2      209.72      202.70      3.11 o 
  -2  10   2        5.13        6.01      1.38 o 
  -1  10   2       17.09       20.49      1.36 o 
   0  10   2       28.64       31.55      1.59 o 
   1  10   2       93.25       99.46      3.23 o 
   2  10   2      108.99      119.30      3.22 o 
  -8  11   2       66.04       67.11      1.61 o 
  -7  11   2        6.61        5.52      0.55 o 
  -6  11   2        3.53        1.45      1.00 o 
  -5  11   2        4.63        3.32      1.57 o 
  -4  11   2      135.02      135.79      2.43 o 
  -3  11   2      142.32      143.77      3.04 o 
  -2  11   2      146.52      160.20      3.62 o 
  -1  11   2        9.53       12.01      1.26 o 
   0  11   2        0.21        0.16      0.67 o 
   1  11   2        0.00       -0.04      0.81 o 
  -7  12   2        1.38        1.80      0.52 o 
  -6  12   2       10.28        6.05      5.46 o 
  -5  12   2        8.24        8.58      2.52 o 
  -4  12   2        0.74        0.93      0.68 o 
  -3  12   2        1.14        1.29      1.05 o 
  -2  12   2        0.70        1.20      1.07 o 
  -1  12   2      134.46      157.69      3.60 o 
   1 -13   3        5.55        4.81      1.67 o 
   2 -13   3        0.06        0.81      1.26 o 
   3 -13   3        2.63        2.62      1.45 o 
   5 -13   3       15.62       15.54      2.96 o 
  -1 -12   3      292.29      337.98      7.70 o 
   0 -12   3        3.71        4.17      1.01 o 
   1 -12   3       16.77       20.93      1.53 o 
   2 -12   3       10.50       12.49      1.10 o 
   3 -12   3       12.67       14.77      1.18 o 
   4 -12   3       16.16       14.96      1.58 o 
   5 -12   3        0.32        0.30      0.30 o 
   6 -12   3       67.17       67.94      2.96 o 
  -3 -11   3       52.07       48.63      2.99 o 
  -2 -11   3        0.94        0.35      0.80 o 
  -1 -11   3        6.63        7.73      1.41 o 
   0 -11   3       73.39       80.71      2.32 o 
   1 -11   3      237.74      247.56      4.61 o 
   2 -11   3        0.22        0.34      0.62 o 
   3 -11   3       78.33       85.12      1.61 o 
   4 -11   3       16.45       16.80      0.76 o 
   5 -11   3       88.24       84.86      2.36 o 
   6 -11   3        0.08        0.33      0.35 o 
   7 -11   3       10.34       10.38      0.75 o 
  -4 -10   3       34.42       37.53      2.21 o 
  -3 -10   3      141.12      145.97      4.88 o 
  -2 -10   3      333.02      376.48      7.24 o 
  -1 -10   3        0.24        0.40      0.71 o 
   0 -10   3        0.17        0.50      0.60 o 
   1 -10   3        0.79        1.53      0.61 o 
   2 -10   3       68.65       59.22     11.28 o 
   3 -10   3      146.68      145.18      1.94 o 
   4 -10   3       38.78       38.82      1.18 o 
   5 -10   3       26.20       26.22      0.74 o 
   6 -10   3       43.00       44.44      1.24 o 
   7 -10   3       45.11       45.05      1.51 o 
   8 -10   3        4.32        3.17      0.73 o 
  -5  -9   3        7.86        6.52      1.00 o 
  -4  -9   3       44.43       47.11      1.72 o 
  -3  -9   3       46.72       45.52      1.81 o 
  -2  -9   3       14.89       15.81      1.87 o 
  -1  -9   3      884.40      873.43     13.12 o 
   0  -9   3        0.47       -0.26      0.53 o 
   1  -9   3        0.04        0.20      0.10 o 
   2  -9   3       99.60       95.97      1.09 o 
   3  -9   3        3.49        4.43      0.40 o 
   4  -9   3        4.66        3.96      0.48 o 
   5  -9   3       14.01       12.67      0.59 o 
   6  -9   3       16.15       14.98      0.61 o 
   7  -9   3      221.95      222.30      4.62 o 
   8  -9   3       11.20       12.88      1.10 o 
  -6  -8   3       45.69       45.16      2.13 o 
  -5  -8   3       49.92       56.36      1.76 o 
  -4  -8   3        7.90        8.87      0.75 o 
  -3  -8   3       51.56       54.47      1.33 o 
  -2  -8   3       11.92       12.46      1.03 o 
  -1  -8   3      157.07      151.98      2.39 o 
   0  -8   3       60.49       54.72      2.28 o 
   1  -8   3       67.85       66.40      0.80 o 
   2  -8   3     1149.75     1129.29     16.23 o 
   3  -8   3      282.39      275.63      5.73 o 
   4  -8   3        1.55        1.64      0.29 o 
   5  -8   3        8.12        9.00      0.44 o 
   6  -8   3       50.08       47.98      0.97 o 
   7  -8   3       13.88       14.40      0.79 o 
   8  -8   3       18.26       18.61      0.89 o 
   9  -8   3       67.63       70.82      2.27 o 
  -6  -7   3        0.33        0.50      0.74 o 
  -5  -7   3       38.63       39.79      1.71 o 
  -4  -7   3      399.66      183.62    195.64 o 
  -3  -7   3       83.04       72.84      1.27 o 
  -2  -7   3      701.46      629.47     10.14 o 
  -1  -7   3        4.37        5.49      0.62 o 
   0  -7   3        6.71       10.19      0.53 o 
   1  -7   3       14.85       15.75      0.24 o 
   2  -7   3      442.59      418.05      6.33 o 
   3  -7   3      349.85      343.05      3.91 o 
   4  -7   3      204.31      201.25      2.87 o 
   5  -7   3      200.39      192.51      3.23 o 
   6  -7   3        0.19        0.66      0.41 o 
   7  -7   3        0.32        0.19      0.36 o 
   8  -7   3        1.47        1.04      0.53 o 
   9  -7   3       19.03       18.64      1.20 o 
  -7  -6   3       51.96       49.69      2.23 o 
  -6  -6   3       25.25       28.28      1.57 o 
  -5  -6   3       39.27       36.48      0.70 o 
  -4  -6   3        0.31        0.71      0.19 o 
  -3  -6   3      469.36      425.38      4.17 o 
  -2  -6   3      517.22      494.30      9.10 o 
  -1  -6   3      197.29      192.91      1.56 o 
   0  -6   3     1226.99     1269.45     19.23 o 
   1  -6   3       30.71       26.18      0.28 o 
   2  -6   3        0.00       -0.05      0.15 o 
   3  -6   3        7.30        6.91      0.31 o 
   4  -6   3      460.60      459.41      4.26 o 
   5  -6   3      172.75      164.91      1.89 o 
   6  -6   3       19.90       21.09      0.95 o 
   7  -6   3       80.21       77.00      1.46 o 
   8  -6   3        2.49        2.60      0.53 o 
   9  -6   3        2.22        2.26      0.63 o 
  -8  -5   3        4.31        4.21      1.08 o 
  -7  -5   3        0.01        0.03      0.30 o 
  -6  -5   3      445.80      438.65      5.76 o 
  -5  -5   3      173.80      168.65      2.82 o 
  -4  -5   3        8.59        7.90      0.42 o 
  -3  -5   3        3.87        4.77      0.18 o 
  -2  -5   3       57.83       58.46      0.81 o 
  -1  -5   3      207.65      205.91      1.52 o 
   0  -5   3       71.18       67.33      0.65 o 
   1  -5   3      234.64      221.05      2.48 o 
   2  -5   3     1447.36     1484.35     18.72 o 
   3  -5   3       19.38       13.92      0.32 o 
   4  -5   3       66.86       67.69      0.91 o 
   5  -5   3      200.48      194.81      2.15 o 
   6  -5   3      526.99      521.38      7.40 o 
   7  -5   3       84.75       84.17      1.60 o 
   8  -5   3       38.19       38.06      1.17 o 
   9  -5   3        5.56        4.27      0.77 o 
  -8  -4   3        5.21        4.74      0.46 o 
  -7  -4   3        4.86        4.96      0.52 o 
  -6  -4   3        9.32        9.61      0.46 o 
  -5  -4   3      224.75      224.36      2.29 o 
  -4  -4   3      524.84      516.91      4.86 o 
  -3  -4   3       48.02       41.43      0.51 o 
  -2  -4   3      569.52      637.07      5.30 o 
  -1  -4   3       17.63       18.67      0.27 o 
   0  -4   3      134.12      128.16      0.82 o 
   1  -4   3        5.77        7.68      0.30 o 
   2  -4   3      927.94     1053.18      9.68 o 
   3  -4   3        1.03        3.49      0.26 o 
   4  -4   3      582.78      574.86      6.77 o 
   5  -4   3        4.48        5.45      0.43 o 
   6  -4   3       22.72       21.90      0.73 o 
   7  -4   3       10.23       10.23      0.61 o 
   8  -4   3       58.82       60.02      1.56 o 
   9  -4   3       22.90       22.92      0.93 o 
  -9  -3   3       16.23       15.39      0.83 o 
  -8  -3   3       38.65       38.50      1.04 o 
  -7  -3   3       16.51       15.99      0.56 o 
  -6  -3   3       29.74       28.68      0.77 o 
  -5  -3   3       14.80       16.21      0.41 o 
  -4  -3   3      491.00      480.64      6.89 o 
  -3  -3   3       43.96       59.03      1.10 o 
  -2  -3   3     1173.27     1206.35     11.03 o 
  -1  -3   3     3540.51     3785.80     43.89 o 
   0  -3   3      225.98      240.22      1.59 o 
   1  -3   3       57.78       57.76      0.49 o 
   2  -3   3        6.88        3.39      0.17 o 
   3  -3   3       78.08       87.73      0.79 o 
   4  -3   3      446.52      466.37      4.32 o 
   5  -3   3      664.94      675.78      6.88 o 
   6  -3   3        0.17        0.13      0.31 o 
   7  -3   3        6.88        7.65      0.68 o 
   8  -3   3        2.44        1.87      0.51 o 
   9  -3   3       12.96       13.07      0.79 o 
  -9  -2   3       25.27       25.73      0.86 o 
  -8  -2   3        0.94        1.28      0.46 o 
  -7  -2   3      276.47      279.20      4.84 o 
  -6  -2   3      468.10      467.83      4.72 o 
  -5  -2   3      268.72      265.22      2.50 o 
  -4  -2   3      269.45      260.83      4.28 o 
  -3  -2   3        0.09        0.28      0.13 o 
  -2  -2   3      349.08      320.04      2.49 o 
  -1  -2   3      875.41      955.66      8.14 o 
   0  -2   3     6255.07     6399.48     75.12 o 
   1  -2   3      403.73      407.81      4.00 o 
   2  -2   3     1723.53     1763.20     17.55 o 
   3  -2   3       51.87       50.50      0.58 o 
   4  -2   3      109.25      117.81      1.17 o 
   5  -2   3       57.23       56.63      0.77 o 
   6  -2   3      393.10      373.66      3.90 o 
   7  -2   3       52.42       51.91      1.01 o 
   8  -2   3        3.35        4.37      0.60 o 
   9  -2   3        0.14        0.01      0.49 o 
  -9  -1   3        7.19        7.16      0.68 o 
  -8  -1   3        8.77        8.30      0.82 o 
  -7  -1   3      278.36      268.97      4.20 o 
  -6  -1   3       10.69       12.23      0.76 o 
  -5  -1   3        7.79        8.00      0.48 o 
  -4  -1   3      477.63      462.62      4.00 o 
  -3  -1   3      857.66      893.80      7.91 o 
  -2  -1   3       43.73       45.13      0.49 o 
  -1  -1   3     1779.28     1890.61     18.32 o 
   0  -1   3      840.10      878.68      8.03 o 
   1  -1   3     4917.74     5166.52     64.05 o 
   2  -1   3      524.40      584.22      4.75 o 
   3  -1   3      110.31      122.68      1.28 o 
   4  -1   3      105.13      113.05      1.12 o 
   5  -1   3       33.73       35.51      0.91 o 
   6  -1   3        5.40        4.63      0.56 o 
   7  -1   3       12.36       13.47      0.59 o 
   8  -1   3      110.26      105.72      1.76 o 
 -10   0   3        4.19        4.48      0.70 o 
  -9   0   3      154.85      159.68      2.76 o 
  -8   0   3       34.76       35.37      0.93 o 
  -7   0   3        0.00        0.37      0.30 o 
  -6   0   3       34.61       37.69      0.90 o 
  -5   0   3      294.75      278.50      2.52 o 
  -4   0   3      193.89      201.97      1.93 o 
  -3   0   3       31.48       29.56      0.61 o 
  -2   0   3     1070.26     1150.84     10.29 o 
  -1   0   3     1066.33     1100.02     10.97 o 
   0   0   3        0.41        0.27      0.05 o 
   1   0   3      211.01      227.25      2.19 o 
   2   0   3     2191.82     2430.43     25.99 o 
   3   0   3      398.15      386.56      3.22 o 
   4   0   3       96.65       90.17      0.97 o 
   5   0   3        5.65        3.42      0.34 o 
   6   0   3       80.61       88.14      1.15 o 
   7   0   3        0.00        0.11      0.33 o 
   8   0   3        6.72        4.03      1.18 o 
 -10   1   3       45.30       47.66      1.39 o 
  -9   1   3        5.41        6.41      0.72 o 
  -8   1   3       91.65       92.68      1.46 o 
  -7   1   3      252.55      265.71      4.14 o 
  -6   1   3       24.70       24.55      0.65 o 
  -5   1   3       24.14       27.73      0.64 o 
  -4   1   3       31.98       32.97      0.51 o 
  -3   1   3     1071.89     1178.09     13.08 o 
  -2   1   3     3651.59     4122.98     54.32 o 
  -1   1   3      900.19      944.90      8.94 o 
   0   1   3      645.00      736.94      5.93 o 
   1   1   3     2780.37     3119.03     34.81 o 
   2   1   3       16.65       19.22      0.30 o 
   3   1   3      197.97      201.55      1.74 o 
   4   1   3       37.97       33.21      0.54 o 
   5   1   3       35.56       46.67      0.75 o 
   6   1   3        0.01        0.10      0.27 o 
   7   1   3      101.71       95.04      1.48 o 
   8   1   3       21.16       24.10      0.85 o 
 -10   2   3       18.94       18.41      1.48 o 
  -9   2   3       14.48       18.14      0.80 o 
  -8   2   3       17.15       19.22      0.79 o 
  -7   2   3      497.84      520.47      7.64 o 
  -6   2   3       26.72       23.53      0.62 o 
  -5   2   3        1.66        2.00      0.52 o 
  -4   2   3     1974.00     2268.03     24.68 o 
  -3   2   3     1118.81     1217.11     11.46 o 
  -2   2   3       98.42      103.98      1.65 o 
  -1   2   3      225.53      206.87      1.95 o 
   0   2   3      110.79      130.29      0.94 o 
   1   2   3     3344.89     3669.50     43.03 o 
   2   2   3      362.61      338.63      3.49 o 
   3   2   3       68.31       66.59      0.71 o 
   4   2   3        8.31        8.32      0.38 o 
   5   2   3        3.20        3.26      0.35 o 
   6   2   3       35.27       35.01      0.77 o 
   7   2   3       26.11       27.91      0.78 o 
 -10   3   3        6.28        6.20      0.89 o 
  -9   3   3        6.40       10.05      0.77 o 
  -8   3   3       61.30       62.84      1.25 o 
  -7   3   3       10.25       16.22      1.19 o 
  -6   3   3        0.41        0.45      0.32 o 
  -5   3   3      117.70       94.28      1.05 o 
  -4   3   3     2556.60     2777.20     31.68 o 
  -3   3   3      148.50      187.56      1.60 o 
  -2   3   3      713.13      786.13      8.45 o 
  -1   3   3        0.05        0.44      0.19 o 
   0   3   3      196.82      188.99      1.77 o 
   1   3   3       98.81       93.68      1.04 o 
   2   3   3       58.85       66.70      0.69 o 
   3   3   3     1266.92     1222.50     12.39 o 
   4   3   3      156.61      159.32      1.63 o 
   5   3   3       23.53       24.63      0.60 o 
   6   3   3       33.25       32.32      0.95 o 
   7   3   3        1.94        1.00      0.42 o 
 -10   4   3       35.13       38.49      1.62 o 
  -9   4   3       23.95       24.16      1.12 o 
  -8   4   3       41.29       43.88      1.15 o 
  -7   4   3      119.60      117.23      1.66 o 
  -6   4   3       71.83       75.22      1.58 o 
  -5   4   3       15.10       16.40      0.45 o 
  -4   4   3       22.53       20.72      0.46 o 
  -3   4   3     1190.44     1230.92     12.43 o 
  -2   4   3     1210.67     1243.35     11.96 o 
  -1   4   3     1756.49     1884.87     20.09 o 
   0   4   3       12.88       10.69      0.46 o 
   1   4   3       11.73       10.72      0.56 o 
   2   4   3        5.59        6.32      0.22 o 
   3   4   3        8.41        8.23      0.30 o 
   4   4   3       38.98       37.94      0.76 o 
   5   4   3      592.47      598.37      9.53 o 
   6   4   3        8.17        6.61      0.45 o 
 -10   5   3        1.31        0.83      0.74 o 
  -9   5   3        2.62        2.78      0.59 o 
  -8   5   3       64.50       67.56      1.31 o 
  -7   5   3       54.26       49.96      1.30 o 
  -6   5   3      295.00      295.77      7.86 o 
  -5   5   3       84.16       85.55      1.02 o 
  -4   5   3      422.81      426.81      3.93 o 
  -3   5   3        0.02        0.13      0.27 o 
  -2   5   3      219.04      215.50      1.78 o 
  -1   5   3      215.84      209.08      1.40 o 
   0   5   3      190.53      177.64      1.42 o 
   1   5   3     1043.78     1004.32      9.55 o 
   2   5   3       15.65       14.34      0.32 o 
   3   5   3        6.75        6.59      0.24 o 
   4   5   3        5.15        5.68      0.32 o 
   5   5   3      135.07      137.25      2.92 o 
   6   5   3       20.85       20.26      1.38 o 
 -10   6   3       11.44       12.40      1.17 o 
  -9   6   3        3.52        3.40      0.87 o 
  -8   6   3        2.89        2.28      0.57 o 
  -7   6   3       35.49       39.42      1.01 o 
  -6   6   3       83.77       78.17      1.19 o 
  -5   6   3        0.29        1.54      0.32 o 
  -4   6   3      987.40     1024.78     18.05 o 
  -3   6   3       28.02       25.26      0.69 o 
  -2   6   3       10.35        8.37      0.34 o 
  -1   6   3      152.45      154.46      2.54 o 
   0   6   3      807.14      774.35      6.95 o 
   1   6   3      302.34      288.12      2.45 o 
   2   6   3       28.00       27.72      0.44 o 
   3   6   3       16.23       16.46      0.51 o 
   4   6   3      204.97      205.14      5.50 o 
   5   6   3        0.18        0.45      0.61 o 
 -10   7   3       11.64       13.39      1.27 o 
  -9   7   3        9.78        9.50      0.93 o 
  -8   7   3       29.22       27.31      1.00 o 
  -7   7   3       19.29       19.04      0.77 o 
  -6   7   3        0.34        0.99      0.38 o 
  -5   7   3       88.25       83.26      1.22 o 
  -4   7   3        0.35        2.39      0.28 o 
  -3   7   3       28.69       24.08      0.47 o 
  -2   7   3      743.45      726.62      6.24 o 
  -1   7   3      158.85      145.84      2.12 o 
   0   7   3       44.13       23.11     14.52 o 
   1   7   3       26.42       23.37      0.95 o 
   2   7   3       41.59       38.40      1.91 o 
   3   7   3       34.48       33.80      1.59 o 
   4   7   3        6.53        3.96      3.01 o 
 -10   8   3       27.12       27.18      1.26 o 
  -9   8   3        0.34        0.08      0.55 o 
  -8   8   3       57.69       58.39      1.24 o 
  -7   8   3       47.39       44.60      0.98 o 
  -6   8   3       15.48       12.26      0.63 o 
  -5   8   3      114.52      106.92      1.55 o 
  -4   8   3       11.15       10.45      0.49 o 
  -3   8   3       66.23       60.27      0.89 o 
  -2   8   3        3.45        4.38      0.19 o 
  -1   8   3      285.86      236.00     20.48 o 
   0   8   3      512.04      529.13      7.78 o 
   1   8   3        0.74        1.77      0.70 o 
   2   8   3        6.91        5.60      3.59 o 
   3   8   3        1.77        0.60      0.72 o 
   4   8   3      100.93      103.05      2.71 o 
  -9   9   3        9.47        9.90      0.88 o 
  -8   9   3        1.24        1.38      0.70 o 
  -7   9   3        8.54       10.02      0.59 o 
  -6   9   3       83.59       82.67      1.28 o 
  -5   9   3       90.92       89.98      1.36 o 
  -4   9   3      144.24      134.02      2.55 o 
  -3   9   3       32.45       31.89      1.01 o 
  -2   9   3        1.80        0.73      0.34 o 
  -1   9   3       15.23       16.92      0.94 o 
   0   9   3      138.73      141.57      3.47 o 
   1   9   3       75.12       72.57      2.09 o 
   2   9   3       50.95       50.99      2.94 o 
   3   9   3        1.10        0.31      0.82 o 
  -9  10   3       13.22       12.65      0.85 o 
  -8  10   3       12.22       10.08      2.08 o 
  -7  10   3        2.64        1.07      0.78 o 
  -6  10   3        0.10       -0.04      0.32 o 
  -5  10   3       35.01       34.92      1.56 o 
  -4  10   3      115.58      109.44      4.04 o 
  -3  10   3       11.74       10.29      0.78 o 
  -2  10   3        8.04        8.06      0.89 o 
  -1  10   3       77.42       86.34      2.05 o 
   0  10   3        0.76        0.74      0.66 o 
   1  10   3        0.35        0.43      0.67 o 
  -8  11   3       93.26       96.36      2.77 o 
  -7  11   3        0.03        0.58      0.55 o 
  -6  11   3        0.34        0.07      0.32 o 
  -5  11   3        2.27        1.39      0.70 o 
  -4  11   3      111.46      116.18      3.19 o 
  -3  11   3       18.15       23.10      1.53 o 
  -2  11   3        0.10       -0.08      0.61 o 
  -1  11   3        0.01        0.45      0.71 o 
   0  11   3       54.68       57.03      3.35 o 
  -6  12   3        1.43        0.47      0.98 o 
  -5  12   3       67.36       64.69      1.82 o 
  -4  12   3        7.01        6.42      1.03 o 
  -3  12   3        0.15        0.36      0.78 o 
  -2  12   3        4.87        5.81      1.28 o 
   1 -13   4       31.38       37.40      2.53 o 
   2 -13   4        4.72        3.38      2.33 o 
   3 -13   4        0.10        0.15      1.07 o 
   4 -13   4       54.90       59.19      3.10 o 
  -1 -12   4        4.14        3.84      1.04 o 
   0 -12   4       57.82       63.18      2.00 o 
   1 -12   4       31.77       29.14      2.07 o 
   2 -12   4      138.02      155.63      4.63 o 
   3 -12   4       59.57       61.16      2.78 o 
   4 -12   4        0.14        0.08      0.66 o 
   5 -12   4        2.47        2.14      0.47 o 
   6 -12   4        0.41        0.48      0.39 o 
  -3 -11   4       82.62      106.29      4.03 o 
  -2 -11   4      216.29      243.57      4.57 o 
  -1 -11   4       66.82       72.93      1.96 o 
   0 -11   4       13.69       16.82      1.31 o 
   1 -11   4        1.09        1.49      0.70 o 
   2 -11   4      174.37      181.68      3.26 o 
   3 -11   4        0.45        0.71      0.27 o 
   4 -11   4        3.03        2.83      0.32 o 
   5 -11   4        5.76        6.51      0.47 o 
   6 -11   4        2.44        2.44      0.46 o 
   7 -11   4        0.96        0.33      0.45 o 
  -4 -10   4       19.06       20.46      1.43 o 
  -3 -10   4       21.00       24.23      1.62 o 
  -2 -10   4        0.35        1.35      1.00 o 
  -1 -10   4        0.07        0.21      0.68 o 
   0 -10   4      383.83      389.95      5.93 o 
   1 -10   4      134.62      139.46      2.49 o 
   2 -10   4        3.10        3.04      0.20 o 
   3 -10   4       54.21       51.76      0.84 o 
   4 -10   4       73.22       74.76      2.22 o 
   5 -10   4        0.70        0.64      0.37 o 
   6 -10   4        0.12       -0.11      0.34 o 
   7 -10   4       27.10       27.12      1.05 o 
  -5  -9   4       16.87       17.41      1.12 o 
  -4  -9   4        0.85        1.18      0.78 o 
  -3  -9   4        0.03       -0.29      0.74 o 
  -2  -9   4       38.64       38.83      1.51 o 
  -1  -9   4      101.77      105.89      2.03 o 
   0  -9   4        1.09        2.12      0.83 o 
   1  -9   4      132.25      134.59      1.96 o 
   2  -9   4     1220.66     1210.35     14.29 o 
   3  -9   4       26.45       24.34      0.58 o 
   4  -9   4        8.58        8.04      0.50 o 
   5  -9   4       11.03        9.96      0.60 o 
   6  -9   4      224.61      215.83      3.03 o 
   7  -9   4       12.49       11.12      0.83 o 
   8  -9   4       17.29       18.75      0.91 o 
  -6  -8   4       11.26        8.74      0.98 o 
  -5  -8   4       83.02       94.81      2.07 o 
  -4  -8   4       98.77      106.15      2.19 o 
  -3  -8   4      199.23      188.05      2.55 o 
  -2  -8   4      439.30      428.51      8.44 o 
  -1  -8   4        0.18        1.77      0.99 o 
   0  -8   4       65.05       69.36      1.26 o 
   1  -8   4      897.83      865.39     10.42 o 
   2  -8   4     1623.97     1618.59     20.36 o 
   3  -8   4      154.29      147.85      2.81 o 
   4  -8   4       35.61       37.82      0.69 o 
   5  -8   4      112.25      104.86      2.56 o 
   6  -8   4       14.32       11.71      0.58 o 
   7  -8   4        2.40        2.96      0.88 o 
   8  -8   4       21.30       21.95      0.94 o 
  -7  -7   4       29.16       31.94      2.80 o 
  -6  -7   4        1.75        1.92      1.01 o 
  -5  -7   4       11.06        9.71      1.13 o 
  -4  -7   4        0.84        1.28      0.20 o 
  -3  -7   4      935.87      921.67     11.04 o 
  -2  -7   4        0.89        1.45      0.56 o 
  -1  -7   4        2.58        4.93      0.26 o 
   0  -7   4       31.70       29.19      0.50 o 
   1  -7   4      152.64      131.09     16.91 o 
   2  -7   4        4.63        4.42      0.26 o 
   3  -7   4        4.61        4.05      0.33 o 
   4  -7   4      147.86      143.82      3.11 o 
   5  -7   4      335.50      318.10      4.98 o 
   6  -7   4        9.98        9.75      0.51 o 
   7  -7   4        0.37        0.63      0.50 o 
   8  -7   4        0.11       -0.05      0.47 o 
  -7  -6   4        5.27        5.36      1.05 o 
  -6  -6   4       55.97       58.14      3.01 o 
  -5  -6   4       44.85       43.52      0.66 o 
  -4  -6   4      149.66      134.49      1.31 o 
  -3  -6   4        0.24       -0.05      0.10 o 
  -2  -6   4      241.98      239.44      1.72 o 
  -1  -6   4      345.18      361.69      2.88 o 
   0  -6   4       50.64       44.66      0.44 o 
   1  -6   4        6.92        6.10      0.19 o 
   2  -6   4       18.18       16.91      0.36 o 
   3  -6   4       38.04       38.04      1.34 o 
   4  -6   4      111.03      106.11      1.14 o 
   5  -6   4        2.33        2.40      0.52 o 
   6  -6   4      213.20      207.42      2.83 o 
   7  -6   4       65.17       67.05      1.50 o 
   8  -6   4        2.14        2.52      0.62 o 
  -8  -5   4        1.90        1.83      0.95 o 
  -7  -5   4       45.28       44.49      1.01 o 
  -6  -5   4        5.32        4.61      0.32 o 
  -5  -5   4       10.29        8.92      0.40 o 
  -4  -5   4      147.49      137.82      1.39 o 
  -3  -5   4      353.48      358.08      4.84 o 
  -2  -5   4       67.85       73.62      0.85 o 
  -1  -5   4      384.32      388.02      2.81 o 
   0  -5   4      179.10      173.79      1.43 o 
   1  -5   4      938.55      968.65     10.06 o 
   2  -5   4       13.10       16.70      0.40 o 
   3  -5   4      117.24      108.87      1.07 o 
   4  -5   4      222.65      215.92      2.39 o 
   5  -5   4       46.55       43.86      0.90 o 
   6  -5   4       46.28       45.02      0.82 o 
   7  -5   4        3.32        3.52      0.45 o 
   8  -5   4       52.25       50.50      1.21 o 
  -8  -4   4       26.19       25.13      0.84 o 
  -7  -4   4       33.43       32.34      0.85 o 
  -6  -4   4       17.63       16.20      0.53 o 
  -5  -4   4       19.77       16.36      0.39 o 
  -4  -4   4       80.55       74.96      1.03 o 
  -3  -4   4      651.56      599.59      7.50 o 
  -2  -4   4     1136.38     1160.94     10.76 o 
  -1  -4   4       54.32       63.42      0.88 o 
   0  -4   4       32.72       26.13      0.36 o 
   1  -4   4      439.57      463.53      7.01 o 
   2  -4   4        1.65        5.17      0.23 o 
   3  -4   4     1248.52     1271.63     12.55 o 
   4  -4   4      109.14      108.73      1.43 o 
   5  -4   4     2025.68     2043.32     24.01 o 
   6  -4   4        8.81        8.89      0.45 o 
   7  -4   4        5.18        4.90      0.54 o 
   8  -4   4        0.46        0.15      0.43 o 
  -9  -3   4        5.71        6.78      0.68 o 
  -8  -3   4       45.32       47.33      2.33 o 
  -7  -3   4      540.02      531.37      5.62 o 
  -6  -3   4       40.41       38.57      1.24 o 
  -5  -3   4      296.66      303.08      3.66 o 
  -4  -3   4        2.11        2.49      0.24 o 
  -3  -3   4      416.12      435.73      3.67 o 
  -2  -3   4       28.10       32.03      0.51 o 
  -1  -3   4     3515.91     3666.56     46.30 o 
   0  -3   4     1116.55     1131.09      9.06 o 
   1  -3   4      719.93      810.39     10.86 o 
   2  -3   4      198.75      210.92      3.50 o 
   3  -3   4       35.42       33.94      0.44 o 
   4  -3   4      643.49      617.92      5.83 o 
   5  -3   4       47.85       45.51      0.77 o 
   6  -3   4        9.60        8.91      0.45 o 
   7  -3   4      202.20      198.72      2.55 o 
   8  -3   4       57.46       58.44      1.22 o 
  -9  -2   4        2.37        2.07      0.50 o 
  -8  -2   4       30.00       27.72      1.04 o 
  -7  -2   4      280.49      283.23      5.71 o 
  -6  -2   4      615.91      596.27      6.01 o 
  -5  -2   4       16.29       13.33      0.46 o 
  -4  -2   4       21.63       12.49      0.35 o 
  -3  -2   4      386.57      390.19      3.29 o 
  -2  -2   4       14.61       15.66      0.31 o 
  -1  -2   4      127.80      140.92      1.05 o 
   0  -2   4     1494.49     1610.32     13.63 o 
   1  -2   4       70.00       53.82      0.45 o 
   2  -2   4      103.47      113.63      0.95 o 
   3  -2   4      128.85      135.31      1.15 o 
   4  -2   4       66.09       61.21      0.78 o 
   5  -2   4      234.55      230.17      2.35 o 
   6  -2   4        2.32        1.86      0.38 o 
   7  -2   4        9.38       10.00      0.54 o 
   8  -2   4       33.20       34.31      1.02 o 
  -9  -1   4       16.19       16.94      0.87 o 
  -8  -1   4      122.27      119.69      1.78 o 
  -7  -1   4       21.58       17.54      0.90 o 
  -6  -1   4       13.90       14.44      0.48 o 
  -5  -1   4      347.24      335.94      3.74 o 
  -4  -1   4     1630.88     1731.53     17.98 o 
  -3  -1   4      372.46      393.12      3.20 o 
  -2  -1   4       14.26        8.68      0.36 o 
  -1  -1   4      610.02      587.24     51.75 o 
   0  -1   4       10.28       15.22      0.36 o 
   1  -1   4     2176.85     2263.94     50.00 o 
   2  -1   4        3.04        3.35      0.61 o 
   3  -1   4      355.13      359.17      3.01 o 
   4  -1   4      290.94      275.08      2.48 o 
   5  -1   4      102.22       91.37      1.21 o 
   6  -1   4        0.27        0.34      0.29 o 
   7  -1   4       13.28       14.67      0.66 o 
   8  -1   4        4.62        2.38      0.87 o 
 -10   0   4       12.85       13.04      0.91 o 
  -9   0   4       11.20       11.23      0.81 o 
  -8   0   4       98.44       97.85      1.55 o 
  -7   0   4       15.46       13.67      0.60 o 
  -6   0   4       57.66       53.84      0.87 o 
  -5   0   4      190.12      196.80      2.07 o 
  -4   0   4     1065.80     1105.50     10.53 o 
  -3   0   4      575.49      600.51      5.93 o 
  -2   0   4      571.64      571.22      6.86 o 
  -1   0   4      176.81      182.01      3.98 o 
   0   0   4     1728.05     1730.07     34.41 o 
   1   0   4      117.64      129.95      0.99 o 
   2   0   4        1.06        0.91      0.16 o 
   3   0   4       61.88       62.72      0.76 o 
   4   0   4      669.40      609.62      5.88 o 
   5   0   4       46.38       59.66      0.87 o 
   6   0   4       30.62       29.14      0.71 o 
   7   0   4       24.64       24.57      0.86 o 
   8   0   4       13.47       13.37      0.97 o 
 -10   1   4        3.56        2.73      0.75 o 
  -9   1   4        7.48        7.25      0.66 o 
  -8   1   4        0.92        0.23      0.38 o 
  -7   1   4       19.34       17.92      0.63 o 
  -6   1   4      383.23      381.85      3.69 o 
  -5   1   4      211.07      213.52      3.40 o 
  -4   1   4       31.67       29.30      0.52 o 
  -3   1   4        3.27        2.23      0.21 o 
  -2   1   4      179.55      163.95      2.60 o 
  -1   1   4      511.41      547.00     10.93 o 
   0   1   4     1614.99     1766.34     17.26 o 
   1   1   4     2173.15     2439.11     25.94 o 
   2   1   4      831.30      853.10      7.69 o 
   3   1   4        1.76        0.62      0.19 o 
   4   1   4       26.83       28.46      1.07 o 
   5   1   4      103.96      106.09      1.23 o 
   6   1   4      334.87      316.49      3.57 o 
   7   1   4       26.64       28.31      0.93 o 
 -10   2   4       12.42       10.49      0.96 o 
  -9   2   4        2.14        2.65      0.61 o 
  -8   2   4       14.92       14.93      0.75 o 
  -7   2   4        2.12        0.68      0.39 o 
  -6   2   4       37.04       34.41      0.66 o 
  -5   2   4        7.65       13.21      0.85 o 
  -4   2   4     5234.47     5870.88     89.91 o 
  -3   2   4       24.43       35.87      0.45 o 
  -2   2   4       15.55       18.56      0.31 o 
  -1   2   4      625.99      691.76      5.84 o 
   0   2   4     1139.67     1233.52     11.44 o 
   1   2   4       75.80       67.57      0.54 o 
   2   2   4      229.07      228.70      1.93 o 
   3   2   4      396.39      352.44      3.48 o 
   4   2   4       10.08       15.89      0.41 o 
   5   2   4       10.67        9.87      0.50 o 
   6   2   4        6.82        7.08      0.46 o 
   7   2   4       99.45      104.64      1.68 o 
 -10   3   4       18.10       18.19      1.22 o 
  -9   3   4      151.03      152.01      3.30 o 
  -8   3   4      123.79      115.20      2.08 o 
  -7   3   4        0.92        0.69      0.39 o 
  -6   3   4       10.32        8.84      0.49 o 
  -5   3   4      366.00      386.66      4.40 o 
  -4   3   4     1166.54     1264.08     14.56 o 
  -3   3   4      126.66      115.89      1.02 o 
  -2   3   4      886.40      949.73      8.67 o 
  -1   3   4     1205.71     1308.39     25.64 o 
   0   3   4      119.55      129.93      1.10 o 
   1   3   4       73.45       70.40      0.65 o 
   2   3   4      285.50      267.91      3.95 o 
   3   3   4       43.51       34.16      0.50 o 
   4   3   4      250.19      237.92      2.40 o 
   5   3   4       13.54       13.25      0.50 o 
   6   3   4       19.60       20.47      1.08 o 
 -10   4   4        7.15        7.44      1.27 o 
  -9   4   4       89.86       93.53      2.35 o 
  -8   4   4        7.62        9.06      0.62 o 
  -7   4   4        5.44        4.59      0.54 o 
  -6   4   4        0.41        0.63      0.35 o 
  -5   4   4        0.13        0.06      0.23 o 
  -4   4   4        0.41        0.16      0.22 o 
  -3   4   4        3.69        5.37      0.28 o 
  -2   4   4      230.39      197.48      2.85 o 
  -1   4   4      771.98      784.26      5.68 o 
   0   4   4      657.13      659.64      5.94 o 
   1   4   4        6.64        8.09      1.15 o 
   2   4   4      171.08      165.28      2.16 o 
   3   4   4       11.22        9.96      0.27 o 
   4   4   4        3.12        4.01      0.31 o 
   5   4   4       31.50       33.34      1.25 o 
   6   4   4       58.57       53.69      1.11 o 
 -10   5   4       24.40       24.74      1.30 o 
  -9   5   4        1.61        1.29      0.66 o 
  -8   5   4       10.97       11.71      0.80 o 
  -7   5   4       61.87       64.63      1.20 o 
  -6   5   4        0.13        0.09      0.29 o 
  -5   5   4        6.48        8.12      0.86 o 
  -4   5   4       20.34       20.55      0.52 o 
  -3   5   4       74.60       71.29      0.86 o 
  -2   5   4        4.26        3.28      0.28 o 
  -1   5   4       44.47       43.15      0.61 o 
   0   5   4      771.30      762.59      6.93 o 
   1   5   4      505.99      493.59      4.40 o 
   2   5   4      103.30      100.29      1.09 o 
   3   5   4       47.72       45.59      0.62 o 
   4   5   4       35.14       37.38      0.66 o 
   5   5   4       11.39       13.39      0.51 o 
 -10   6   4       46.44       52.73      1.56 o 
  -9   6   4       66.31       68.70      1.52 o 
  -8   6   4        7.32        9.58      0.67 o 
  -7   6   4        2.47        2.35      0.44 o 
  -6   6   4       12.12       14.51      0.61 o 
  -5   6   4       42.06       41.95      0.81 o 
  -4   6   4        8.98       10.13      0.48 o 
  -3   6   4       21.57       23.00      0.52 o 
  -2   6   4      375.65      387.43      3.46 o 
  -1   6   4      205.02      190.49      3.12 o 
   0   6   4        0.02        0.13      0.19 o 
   1   6   4       75.68       72.86      0.90 o 
   2   6   4      269.82      259.12      2.38 o 
   3   6   4      673.45      678.30      6.94 o 
   4   6   4       91.10       89.88      2.01 o 
   5   6   4       14.57       10.37      2.95 o 
 -10   7   4       15.67       16.23      1.09 o 
  -9   7   4        0.93        1.18      0.62 o 
  -8   7   4      205.67      211.06      3.21 o 
  -7   7   4      114.13      114.07      3.31 o 
  -6   7   4        0.50        0.75      0.35 o 
  -5   7   4       15.43       15.01      0.51 o 
  -4   7   4       60.50       54.93      0.89 o 
  -3   7   4      144.22      155.82      1.51 o 
  -2   7   4      197.53      205.80      2.01 o 
  -1   7   4     1020.97     1017.48      9.92 o 
   0   7   4        9.64        9.03      0.35 o 
   1   7   4       36.91       36.23      0.51 o 
   2   7   4        1.32        0.67      0.76 o 
   3   7   4       78.83       74.87      2.53 o 
   4   7   4       21.63       20.31      1.13 o 
 -10   8   4        8.77        8.81      1.28 o 
  -9   8   4        9.37        9.57      0.92 o 
  -8   8   4        0.89        0.18      0.45 o 
  -7   8   4       43.06       43.29      0.97 o 
  -6   8   4      175.32      182.15      2.13 o 
  -5   8   4        0.23        0.22      0.30 o 
  -4   8   4       38.88       35.34      0.63 o 
  -3   8   4        5.14        4.70      0.42 o 
  -2   8   4       75.25       75.79      1.21 o 
  -1   8   4        2.68        2.98      0.19 o 
   0   8   4       27.49       25.46      1.45 o 
   1   8   4      139.61      135.14      2.42 o 
   2   8   4       46.05       45.41      1.43 o 
   3   8   4        7.64        5.87      3.77 o 
  -9   9   4        6.08        2.51      1.53 o 
  -8   9   4        0.49        0.12      0.52 o 
  -7   9   4        0.68        0.54      0.45 o 
  -6   9   4       54.47       55.18      0.99 o 
  -5   9   4       50.69       46.08      1.01 o 
  -4   9   4       41.30       37.27      1.70 o 
  -3   9   4        4.68        4.19      0.38 o 
  -2   9   4        6.20        5.87      0.38 o 
  -1   9   4       16.43       19.27      1.00 o 
   0   9   4        6.65        5.87      3.93 o 
   1   9   4        3.43        2.39      1.97 o 
   2   9   4       13.04       12.90      1.32 o 
  -9  10   4        1.13        0.62      0.49 o 
  -8  10   4        3.29        1.36      0.97 o 
  -7  10   4       32.97       33.50      1.07 o 
  -6  10   4        0.19        0.07      0.28 o 
  -5  10   4        0.00       -0.04      0.38 o 
  -4  10   4       32.73       28.39      1.46 o 
  -3  10   4       63.74       60.50      4.12 o 
  -2  10   4       67.80       70.62      2.19 o 
  -1  10   4       23.62       27.78      1.54 o 
   0  10   4        6.63        2.47      2.36 o 
   1  10   4        3.51        1.07      1.23 o 
  -8  11   4        0.78        1.30      0.50 o 
  -7  11   4        2.31        1.78      0.55 o 
  -6  11   4       12.51       11.72      2.67 o 
  -5  11   4      135.83      145.90      3.30 o 
  -4  11   4        0.05        0.04      0.50 o 
  -3  11   4        1.32        2.20      1.04 o 
  -2  11   4       26.82       26.56      2.11 o 
  -1  11   4       14.54       11.49      1.14 o 
  -6  12   4      100.06      109.32      3.14 o 
  -5  12   4       49.42       46.69      2.08 o 
  -4  12   4       87.93       93.67      3.02 o 
  -3  12   4        4.90        5.01      1.30 o 
   1 -13   5        0.09        0.20      1.07 o 
   2 -13   5       72.70       81.56      3.39 o 
   3 -13   5       26.88       28.34      3.42 o 
   4 -13   5        0.63        0.73      1.21 o 
  -1 -12   5        1.32        1.63      0.89 o 
   0 -12   5        0.01       -0.19      0.80 o 
   1 -12   5       11.17        9.11      1.53 o 
   2 -12   5       32.14       37.59      3.34 o 
   3 -12   5      148.28      151.89      5.95 o 
   4 -12   5       90.99       92.35      2.24 o 
   5 -12   5       41.36       41.67      1.25 o 
   6 -12   5        0.45        0.94      0.44 o 
  -3 -11   5      294.19      350.21      9.37 o 
  -2 -11   5        3.30        3.19      1.02 o 
  -1 -11   5       37.98       46.71      2.92 o 
   0 -11   5        0.55        0.59      0.79 o 
   1 -11   5        0.97        1.06      0.79 o 
   2 -11   5        1.72        1.81      0.79 o 
   3 -11   5        0.07        0.00      0.19 o 
   4 -11   5      270.20      269.62      5.86 o 
   5 -11   5      120.67      115.02      3.06 o 
   6 -11   5        0.11        0.05      0.40 o 
  -4 -10   5        1.28        1.81      0.93 o 
  -3 -10   5        0.82        0.59      0.88 o 
  -2 -10   5       44.36       48.34      1.78 o 
  -1 -10   5      175.62      180.97      3.13 o 
   0 -10   5        0.07       -0.01      0.47 o 
   1 -10   5      107.84      108.90      1.95 o 
   2 -10   5       14.12       13.61      0.49 o 
   3 -10   5       10.26       10.32      0.39 o 
   4 -10   5        4.23        4.24      0.38 o 
   5 -10   5      119.16      120.91      2.76 o 
   6 -10   5       85.80       83.42      1.33 o 
   7 -10   5       19.26       20.01      1.11 o 
  -5  -9   5      124.20      122.33      2.59 o 
  -4  -9   5      290.19      312.86      5.30 o 
  -3  -9   5       24.63       26.42      1.37 o 
  -2  -9   5        9.18        9.79      1.36 o 
  -1  -9   5        5.02        5.25      0.82 o 
   0  -9   5       67.14       74.73      1.72 o 
   1  -9   5       65.02       67.02      1.00 o 
   2  -9   5       57.11       54.90      0.81 o 
   3  -9   5       63.70       60.96      0.84 o 
   4  -9   5        6.20        6.27      0.46 o 
   5  -9   5       18.84       18.07      0.61 o 
   6  -9   5       14.35       14.02      0.64 o 
   7  -9   5       84.88       87.64      1.93 o 
   8  -9   5        3.66        2.67      0.76 o 
  -6  -8   5        0.04       -0.38      0.73 o 
  -5  -8   5       96.40       97.90      2.06 o 
  -4  -8   5       22.68       23.87      1.21 o 
  -3  -8   5      530.47      504.38      8.04 o 
  -2  -8   5       64.14       73.95      3.16 o 
  -1  -8   5       48.28       53.53      1.15 o 
   0  -8   5       72.82       67.50      0.71 o 
   1  -8   5        6.99        6.67      0.30 o 
   2  -8   5        1.85        3.44      0.30 o 
   3  -8   5       25.42       25.87      0.49 o 
   4  -8   5       14.20       10.47      0.48 o 
   5  -8   5      263.05      248.73      5.75 o 
   6  -8   5       12.94       13.45      0.92 o 
   7  -8   5       12.39       12.74      0.73 o 
   8  -8   5        3.68        3.34      0.56 o 
  -7  -7   5        3.45        4.46      1.22 o 
  -6  -7   5        0.53        0.46      0.72 o 
  -5  -7   5        0.34        0.96      0.66 o 
  -4  -7   5        4.33        3.07      0.25 o 
  -3  -7   5       43.06       41.01      0.92 o 
  -2  -7   5       11.73        8.88      0.38 o 
  -1  -7   5      118.41      111.54      1.96 o 
   0  -7   5     2091.72     2090.85     22.42 o 
   1  -7   5      365.44      349.01      3.79 o 
   2  -7   5       14.88       12.45      0.34 o 
   3  -7   5       61.69       62.72      1.20 o 
   4  -7   5      112.59      105.72      1.41 o 
   5  -7   5      100.48       95.44      1.58 o 
   6  -7   5       66.29       63.96      1.34 o 
   7  -7   5      102.60      102.24      2.40 o 
   8  -7   5        4.83        4.55      0.75 o 
  -7  -6   5       41.15       46.34      1.77 o 
  -6  -6   5       95.14       89.19      2.76 o 
  -5  -6   5       10.12        8.08      0.44 o 
  -4  -6   5      362.72      318.25      7.09 o 
  -3  -6   5       21.34       24.45      0.39 o 
  -2  -6   5        0.01        0.36      0.14 o 
  -1  -6   5      108.19      105.51      1.07 o 
   0  -6   5      778.19      724.43      6.44 o 
   1  -6   5      827.73      793.49      6.72 o 
   2  -6   5      170.91      171.31      2.93 o 
   3  -6   5      213.19      205.44      5.41 o 
   4  -6   5        8.70        8.47      0.36 o 
   5  -6   5        0.87        0.88      0.31 o 
   6  -6   5       32.31       32.85      0.74 o 
   7  -6   5      117.93      115.16      2.77 o 
   8  -6   5       45.54       43.25      1.82 o 
  -8  -5   5       11.74       11.24      0.55 o 
  -7  -5   5        2.15        2.16      0.43 o 
  -6  -5   5       17.81       17.78      0.67 o 
  -5  -5   5      286.22      277.01      2.68 o 
  -4  -5   5      210.31      226.10      2.15 o 
  -3  -5   5      112.96      108.66      1.94 o 
  -2  -5   5     1125.52     1158.48     13.84 o 
  -1  -5   5      120.35      115.39      0.98 o 
   0  -5   5        8.29        9.93      0.23 o 
   1  -5   5       26.12       25.44      0.45 o 
   2  -5   5     1447.97     1442.42     14.57 o 
   3  -5   5       41.13       35.32      0.52 o 
   4  -5   5       18.41       17.65      0.53 o 
   5  -5   5       21.96       20.23      0.52 o 
   6  -5   5        3.56        3.33      0.39 o 
   7  -5   5        1.03        0.81      0.41 o 
   8  -5   5        0.13        0.26      0.51 o 
  -8  -4   5      157.36      157.36      3.72 o 
  -7  -4   5       12.23       12.32      0.57 o 
  -6  -4   5        0.40        0.33      0.25 o 
  -5  -4   5       90.43       88.49      1.31 o 
  -4  -4   5       12.75       12.90      0.33 o 
  -3  -4   5      524.76      533.16      6.39 o 
  -2  -4   5       39.50       41.68      0.65 o 
  -1  -4   5      295.89      300.24      2.12 o 
   0  -4   5     2101.21     2215.28     23.23 o 
   1  -4   5       24.21       16.30      0.52 o 
   2  -4   5       20.34       22.97      0.40 o 
   3  -4   5      206.84      207.41      3.11 o 
   4  -4   5      638.33      630.17      8.20 o 
   5  -4   5      163.22      159.06      2.32 o 
   6  -4   5       24.69       23.61      0.60 o 
   7  -4   5        0.82        0.89      0.40 o 
   8  -4   5        5.03        5.72      0.61 o 
  -9  -3   5        0.65        0.86      0.45 o 
  -8  -3   5        6.20        7.02      1.24 o 
  -7  -3   5      127.58      129.10      2.14 o 
  -6  -3   5       50.47       49.67      0.90 o 
  -5  -3   5        0.13        0.91      0.40 o 
  -4  -3   5      244.08      241.70      2.76 o 
  -3  -3   5       20.16       15.92      0.30 o 
  -2  -3   5      478.29      470.32      6.13 o 
  -1  -3   5      160.35      163.28      1.48 o 
   0  -3   5      911.12     1057.79      9.48 o 
   1  -3   5      221.15      196.03      3.38 o 
   2  -3   5      634.27      635.41      5.41 o 
   3  -3   5       43.71       44.91      0.61 o 
   4  -3   5       72.46       69.87      0.90 o 
   5  -3   5       19.71       17.27      0.57 o 
   6  -3   5       83.90       84.54      1.42 o 
   7  -3   5       52.10       55.57      1.15 o 
   8  -3   5       61.05       62.56      1.41 o 
  -9  -2   5        4.35        3.02      0.53 o 
  -8  -2   5        9.91        9.12      0.62 o 
  -7  -2   5        5.60        4.79      0.50 o 
  -6  -2   5      230.69      225.50      4.10 o 
  -5  -2   5      100.04      103.03      1.15 o 
  -4  -2   5      637.99      692.08      6.47 o 
  -3  -2   5      376.84      378.31      4.59 o 
  -2  -2   5      141.89      149.28      2.67 o 
  -1  -2   5      139.36      147.59      1.77 o 
   0  -2   5      149.23      133.67      1.39 o 
   1  -2   5      488.60      545.21      8.68 o 
   2  -2   5      661.16      717.95      6.22 o 
   3  -2   5     1893.65     1916.30     20.32 o 
   4  -2   5       62.30       56.44      0.69 o 
   5  -2   5        5.99        7.51      0.50 o 
   6  -2   5        5.85        5.01      0.52 o 
   7  -2   5       10.80        9.47      0.67 o 
   8  -2   5       33.40       37.99      2.09 o 
 -10  -1   5        5.26        5.56      1.13 o 
  -9  -1   5      207.25      200.82      2.70 o 
  -8  -1   5      257.49      268.19      3.56 o 
  -7  -1   5       96.43       94.42      1.93 o 
  -6  -1   5        9.04        8.47      0.49 o 
  -5  -1   5       24.72       21.01      0.50 o 
  -4  -1   5        9.31        7.06      0.40 o 
  -3  -1   5      580.86      563.55      4.91 o 
  -2  -1   5     1673.25     1762.44     17.48 o 
  -1  -1   5       16.54       16.96      0.45 o 
   0  -1   5      640.34      651.13      7.85 o 
   1  -1   5      168.20      190.90      1.33 o 
   2  -1   5       88.88       82.43      0.77 o 
   3  -1   5        4.23        3.35      0.20 o 
   4  -1   5      646.13      634.16      6.02 o 
   5  -1   5      318.04      317.37      3.76 o 
   6  -1   5       11.52       13.17      0.61 o 
   7  -1   5        2.04        2.15      0.46 o 
 -10   0   5       10.77       12.24      0.87 o 
  -9   0   5      132.26      131.39      2.15 o 
  -8   0   5       50.28       50.98      1.03 o 
  -7   0   5        0.73        0.62      0.36 o 
  -6   0   5      157.21      143.04      1.55 o 
  -5   0   5      628.88      647.79      6.91 o 
  -4   0   5        8.39        5.54      0.32 o 
  -3   0   5       27.04       28.29      0.39 o 
  -2   0   5      500.81      495.90      7.11 o 
  -1   0   5     2343.64       81.58   1026.53 o 
   0   0   5       27.39       31.42      0.55 o 
   1   0   5       64.67       71.12      1.88 o 
   2   0   5       41.42       36.59      0.49 o 
   3   0   5        8.94        9.52      0.32 o 
   4   0   5        0.87        1.07      0.27 o 
   5   0   5       11.63       15.01      0.45 o 
   6   0   5      163.51      152.50      2.02 o 
   7   0   5      128.07      127.53      2.93 o 
 -10   1   5        1.06        0.67      0.62 o 
  -9   1   5        3.43        3.54      1.01 o 
  -8   1   5       36.02       40.13      1.32 o 
  -7   1   5      103.64      103.67      1.55 o 
  -6   1   5       15.19       18.99      1.41 o 
  -5   1   5        2.64        2.09      0.32 o 
  -4   1   5      648.34      684.78      6.29 o 
  -3   1   5      161.09      156.93      1.41 o 
  -2   1   5        3.15        3.60      0.65 o 
  -1   1   5      129.33      124.93      3.63 o 
   0   1   5     1701.00     1553.34    162.29 o 
   1   1   5       86.50       77.40      1.02 o 
   2   1   5        0.81        1.20      0.22 o 
   3   1   5       85.16       63.67      0.71 o 
   4   1   5      192.22      190.14      1.85 o 
   5   1   5       21.12       20.17      0.59 o 
   6   1   5        7.64        6.91      0.46 o 
   7   1   5      101.68       97.22      3.43 o 
 -10   2   5        5.59        4.11      1.14 o 
  -9   2   5       76.41       74.22      1.54 o 
  -8   2   5        0.82       -0.15      0.37 o 
  -7   2   5        6.27        4.85      0.50 o 
  -6   2   5       25.38       26.86      0.67 o 
  -5   2   5      750.91      803.34      7.81 o 
  -4   2   5      864.64      947.99     15.46 o 
  -3   2   5      234.74      214.40      1.83 o 
  -2   2   5      267.01      320.56      2.61 o 
  -1   2   5      738.98      791.25      7.11 o 
   0   2   5       13.26       13.45      0.24 o 
   1   2   5      657.84      626.20      4.88 o 
   2   2   5       45.70       33.39      0.52 o 
   3   2   5      132.90      159.29      1.67 o 
   4   2   5        1.77        3.33      0.32 o 
   5   2   5      278.59      268.12      2.85 o 
   6   2   5       58.31       58.07      1.10 o 
 -10   3   5        0.02        0.35      0.59 o 
  -9   3   5      148.89      162.38      3.11 o 
  -8   3   5       12.24       14.02      0.79 o 
  -7   3   5       30.43       27.85      0.73 o 
  -6   3   5      174.75      189.07      2.67 o 
  -5   3   5      567.05      598.78      6.11 o 
  -4   3   5      193.70      173.30      2.38 o 
  -3   3   5        0.06        0.39      0.18 o 
  -2   3   5       55.82       53.35      1.13 o 
  -1   3   5     1283.35     1356.76     10.92 o 
   0   3   5       31.70       27.07      0.37 o 
   1   3   5       80.14       74.38      1.00 o 
   2   3   5        4.17        4.42      0.20 o 
   3   3   5       25.50       29.50      1.03 o 
   4   3   5      204.07      188.59      2.13 o 
   5   3   5       27.00       27.63      0.68 o 
   6   3   5      151.66      151.76      1.95 o 
 -10   4   5       16.39       18.96      1.22 o 
  -9   4   5       12.32       15.55      0.90 o 
  -8   4   5        2.80        4.49      0.59 o 
  -7   4   5       52.88       48.33      1.02 o 
  -6   4   5     1487.75     1570.76     18.06 o 
  -5   4   5       51.20       56.33      0.89 o 
  -4   4   5      252.33      237.64      2.19 o 
  -3   4   5       56.09       48.65      0.63 o 
  -2   4   5       27.74       28.24      0.42 o 
  -1   4   5       19.54       16.95      0.29 o 
   0   4   5       45.49       48.08      1.30 o 
   1   4   5      561.61      536.06      4.84 o 
   2   4   5      117.46      118.58      1.16 o 
   3   4   5        5.37        6.17      0.29 o 
   4   4   5        9.21        8.28      0.34 o 
   5   4   5       58.98       54.63      1.11 o 
 -10   5   5        1.33        0.52      0.63 o 
  -9   5   5        5.90        4.97      0.70 o 
  -8   5   5        7.25        9.65      0.63 o 
  -7   5   5       21.09       20.35      0.75 o 
  -6   5   5        7.04        7.65      0.59 o 
  -5   5   5     1049.46     1076.66     11.42 o 
  -4   5   5      361.54      347.05      3.43 o 
  -3   5   5      299.25      303.94      2.75 o 
  -2   5   5       13.71       12.46      0.31 o 
  -1   5   5       79.29       75.78      0.80 o 
   0   5   5        0.02        0.01      0.17 o 
   1   5   5        7.64        6.59      0.32 o 
   2   5   5       54.47       52.61      1.07 o 
   3   5   5      348.37      347.37      3.45 o 
   4   5   5        0.12        0.47      0.33 o 
   5   5   5        0.10        0.02      0.27 o 
 -10   6   5        3.32        3.86      0.90 o 
  -9   6   5        2.67        2.02      0.61 o 
  -8   6   5       16.25       15.40      0.86 o 
  -7   6   5        2.00        1.76      0.44 o 
  -6   6   5       25.34       24.98      0.71 o 
  -5   6   5        3.01        2.25      0.39 o 
  -4   6   5      256.46      228.32      2.40 o 
  -3   6   5      208.31      195.88      1.92 o 
  -2   6   5      205.10      214.17      1.87 o 
  -1   6   5      519.10      493.37      4.49 o 
   0   6   5        1.01        1.55      0.37 o 
   1   6   5       25.87       23.25      0.49 o 
   2   6   5       21.04       20.08      0.52 o 
   3   6   5      251.13      251.19      2.61 o 
   4   6   5       26.24       23.38      1.23 o 
 -10   7   5       17.35       16.71      1.45 o 
  -9   7   5        5.10        5.06      0.86 o 
  -8   7   5        3.04        3.86      0.63 o 
  -7   7   5        0.52        0.80      0.46 o 
  -6   7   5      227.99      242.53      2.79 o 
  -5   7   5       24.19       23.24      0.66 o 
  -4   7   5        6.42        7.94      0.45 o 
  -3   7   5       20.93       19.97      0.74 o 
  -2   7   5      576.01      552.70      4.33 o 
  -1   7   5       62.63       56.21      0.78 o 
   0   7   5       39.06       36.64      1.01 o 
   1   7   5       34.62       31.85      0.54 o 
   2   7   5      137.58      134.08      2.88 o 
   3   7   5        1.07        0.42      0.62 o 
 -10   8   5       10.42        7.13      0.85 o 
  -9   8   5        1.01        0.13      0.51 o 
  -8   8   5        2.10        0.39      0.54 o 
  -7   8   5       24.79       26.97      0.86 o 
  -6   8   5        7.46        6.66      1.49 o 
  -5   8   5       21.59       20.95      0.80 o 
  -4   8   5      194.94      191.15      2.74 o 
  -3   8   5       87.36       85.21      2.08 o 
  -2   8   5       35.61       35.65      0.87 o 
  -1   8   5        0.49        0.52      0.17 o 
   0   8   5       48.05       48.03      1.29 o 
   1   8   5      131.24      135.32      3.35 o 
   2   8   5       36.72       35.16      1.55 o 
  -9   9   5        4.89        2.15      1.48 o 
  -8   9   5        2.39        1.42      0.86 o 
  -7   9   5        7.63        3.67      1.83 o 
  -6   9   5        5.87        7.00      1.71 o 
  -5   9   5        2.74        1.51      0.68 o 
  -4   9   5        4.70        3.10      1.22 o 
  -3   9   5      226.64      225.97      6.01 o 
  -2   9   5      268.62      263.13     11.39 o 
  -1   9   5        0.58        0.58      0.72 o 
   0   9   5       22.73       23.99      1.68 o 
   1   9   5        1.11        0.84      0.77 o 
  -8  10   5       21.82       20.04      0.85 o 
  -7  10   5        6.46        5.85      1.53 o 
  -6  10   5       10.81        8.08      1.53 o 
  -5  10   5        2.62        1.46      0.79 o 
  -4  10   5        5.89        3.36      1.12 o 
  -3  10   5       11.70       13.68      1.09 o 
  -2  10   5       84.81       90.78      2.47 o 
  -1  10   5       93.34      101.87      2.51 o 
   0  10   5       45.65       47.27      1.57 o 
  -7  11   5        0.86        1.23      0.62 o 
  -6  11   5        9.17        6.70      1.37 o 
  -5  11   5        0.03       -0.05      0.57 o 
  -4  11   5        0.36        0.70      0.67 o 
  -3  11   5       11.07       12.78      1.15 o 
  -2  11   5        1.21        0.66      0.73 o 
   2 -13   6       47.34       53.22      2.76 o 
   3 -13   6       61.90       64.80      2.96 o 
  -1 -12   6       57.41       60.71      2.32 o 
   0 -12   6       19.13       17.98      1.44 o 
   1 -12   6        3.60        3.17      1.18 o 
   2 -12   6       63.88       66.66      2.76 o 
   3 -12   6       14.57       12.18      1.52 o 
   4 -12   6       85.62       87.64      3.01 o 
   5 -12   6        0.03        0.10      0.32 o 
  -3 -11   6        0.34        0.63      1.03 o 
  -2 -11   6      124.20      136.42      3.50 o 
  -1 -11   6       65.75       61.00      2.04 o 
   0 -11   6      173.01      200.22      3.86 o 
   1 -11   6       97.97      101.96      2.16 o 
   2 -11   6        1.62        1.03      0.86 o 
   3 -11   6        1.07        1.03      0.26 o 
   4 -11   6        0.05       -0.04      0.30 o 
   5 -11   6       17.41       17.67      0.79 o 
   6 -11   6        0.83        0.65      0.40 o 
  -4 -10   6      172.44      184.77      3.78 o 
  -3 -10   6        2.18        1.73      1.31 o 
  -2 -10   6        3.77        4.63      0.82 o 
  -1 -10   6       32.32       31.14      1.19 o 
   0 -10   6      404.30      421.02      6.67 o 
   1 -10   6        2.71        2.52      0.25 o 
   2 -10   6       53.40       52.31      0.85 o 
   3 -10   6       60.95       60.37      0.93 o 
   4 -10   6       38.62       34.55      1.15 o 
   5 -10   6        0.73        0.68      0.35 o 
   6 -10   6        0.55        0.44      0.39 o 
   7 -10   6        9.29        9.64      1.81 o 
  -5  -9   6       21.04       22.54      1.28 o 
  -4  -9   6        1.56        1.71      0.77 o 
  -3  -9   6        1.38        0.75      1.00 o 
  -2  -9   6      200.47      202.25      3.67 o 
  -1  -9   6       14.54       14.46      0.51 o 
   0  -9   6        0.03       -0.09      0.15 o 
   1  -9   6      187.36      187.62      1.81 o 
   2  -9   6      162.86      159.95      1.51 o 
   3  -9   6       65.82       63.93      0.82 o 
   4  -9   6        2.74        3.46      0.37 o 
   5  -9   6      136.27      129.87      2.06 o 
   6  -9   6        4.93        4.90      0.56 o 
   7  -9   6        0.06        0.25      0.50 o 
  -6  -8   6        5.39        4.61      0.94 o 
  -5  -8   6       10.95       11.09      0.85 o 
  -4  -8   6       54.72       57.70      1.58 o 
  -3  -8   6       28.36       31.61      2.16 o 
  -2  -8   6       13.83       17.69      1.35 o 
  -1  -8   6       68.67       65.69      1.08 o 
   0  -8   6      755.42      735.19      9.13 o 
   1  -8   6        8.20        7.39      0.29 o 
   2  -8   6        1.14        1.25      0.21 o 
   3  -8   6        1.19        0.77      0.26 o 
   4  -8   6      672.11      619.79     11.39 o 
   5  -8   6        5.34        3.67      0.62 o 
   6  -8   6       50.32       48.28      1.01 o 
   7  -8   6       50.27       49.68      1.47 o 
  -7  -7   6       58.56       66.56      2.22 o 
  -6  -7   6      167.77      180.17      3.91 o 
  -5  -7   6      143.70      137.85      2.66 o 
  -4  -7   6      328.72      301.59      5.40 o 
  -3  -7   6        1.37        1.63      0.18 o 
  -2  -7   6       51.09       55.36      0.96 o 
  -1  -7   6      599.16      567.94      5.04 o 
   0  -7   6     2019.75     2040.19     22.22 o 
   1  -7   6       30.48       30.10      0.39 o 
   2  -7   6      130.16      125.76      1.14 o 
   3  -7   6       71.25       62.33      1.29 o 
   4  -7   6       29.11       24.20      0.55 o 
   5  -7   6       50.93       47.28      1.00 o 
   6  -7   6       59.20       57.85      1.54 o 
   7  -7   6       19.23       19.04      0.78 o 
   8  -7   6        8.94        9.36      0.68 o 
  -7  -6   6        5.50        5.89      1.01 o 
  -6  -6   6        0.05       -0.03      0.26 o 
  -5  -6   6     1002.35      926.42     25.70 o 
  -4  -6   6       24.18       17.21      0.41 o 
  -3  -6   6        8.51        7.04      0.22 o 
  -2  -6   6      101.71      103.28      1.32 o 
  -1  -6   6       34.42       33.78      0.44 o 
   0  -6   6        3.78        3.59      0.22 o 
   1  -6   6       33.53       33.13      0.42 o 
   2  -6   6      169.08      187.43      1.77 o 
   3  -6   6      639.55      584.03      9.32 o 
   4  -6   6        4.92        5.20      0.39 o 
   5  -6   6        1.39        1.21      0.32 o 
   6  -6   6        3.22        3.09      0.46 o 
   7  -6   6       26.35       26.15      0.85 o 
   8  -6   6        0.06        0.48      0.45 o 
  -8  -5   6       16.77       18.06      1.64 o 
  -7  -5   6       43.20       42.97      0.93 o 
  -6  -5   6        6.74        7.36      0.49 o 
  -5  -5   6       13.23       13.61      0.60 o 
  -4  -5   6      290.76      280.76      4.09 o 
  -3  -5   6      120.75      110.89      1.43 o 
  -2  -5   6       46.50       43.30      0.57 o 
  -1  -5   6        0.11        1.47      0.20 o 
   0  -5   6       52.17       48.52      0.49 o 
   1  -5   6       84.68       78.07      1.36 o 
   2  -5   6       22.37       23.81      0.42 o 
   3  -5   6       48.97       48.90      1.01 o 
   4  -5   6      556.45      529.81      7.41 o 
   5  -5   6      190.44      191.43      2.30 o 
   6  -5   6       16.89       16.73      0.64 o 
   7  -5   6       10.91       11.99      0.65 o 
   8  -5   6        1.27        1.84      0.52 o 
  -8  -4   6        3.16        2.84      0.46 o 
  -7  -4   6       18.15       19.31      0.59 o 
  -6  -4   6      259.50      253.66      4.11 o 
  -5  -4   6       77.03       78.86      1.38 o 
  -4  -4   6       35.80       33.74      0.60 o 
  -3  -4   6       43.94       45.36      1.00 o 
  -2  -4   6       90.60       73.17      0.75 o 
  -1  -4   6      697.53      713.00      7.08 o 
   0  -4   6        0.01        0.18      0.13 o 
   1  -4   6       63.65       55.87      0.50 o 
   2  -4   6      100.89       97.71      1.85 o 
   3  -4   6        4.06        3.51      0.26 o 
   4  -4   6       92.47       87.89      1.00 o 
   5  -4   6       33.61       29.73      0.60 o 
   6  -4   6      255.79      246.99      7.98 o 
   7  -4   6       76.16       77.43      2.30 o 
   8  -4   6       48.86       48.16      1.85 o 
  -9  -3   6        3.82        4.41      0.64 o 
  -8  -3   6       18.13       16.61      0.66 o 
  -7  -3   6      100.63       97.32      1.44 o 
  -6  -3   6       27.60       28.86      0.76 o 
  -5  -3   6      872.93      822.85     10.58 o 
  -4  -3   6      626.27      631.07      6.32 o 
  -3  -3   6        1.33        1.79      0.20 o 
  -2  -3   6       10.91       10.01      0.23 o 
  -1  -3   6       64.99       61.55      0.56 o 
   0  -3   6       27.10       46.00      0.60 o 
   1  -3   6     1811.26     1958.76     28.97 o 
   2  -3   6       43.90       40.30      0.60 o 
   3  -3   6     1521.24     1502.83     15.50 o 
   4  -3   6       13.29       11.30      0.56 o 
   5  -3   6       13.99       14.86      0.56 o 
   6  -3   6        1.02        0.87      0.33 o 
   7  -3   6      276.03      266.58      5.66 o 
  -9  -2   6      112.23      110.92      2.73 o 
  -8  -2   6        3.23        3.00      0.48 o 
  -7  -2   6       26.67       30.36      0.71 o 
  -6  -2   6       64.78       61.92      1.21 o 
  -5  -2   6      254.71      253.86      2.98 o 
  -4  -2   6       18.93       23.99      0.57 o 
  -3  -2   6     2452.40     2427.35     27.99 o 
  -2  -2   6      893.63      952.92     13.10 o 
  -1  -2   6      243.04      125.13     55.02 o 
   0  -2   6        8.46        9.94      0.79 o 
   1  -2   6        4.96        6.18      0.19 o 
   2  -2   6     1123.63     1155.58     15.46 o 
   3  -2   6      277.26      258.79      2.26 o 
   4  -2   6        0.15        0.03      0.21 o 
   5  -2   6      133.13      126.68      3.10 o 
   6  -2   6       27.56       28.03      0.77 o 
   7  -2   6        6.47        8.11      0.62 o 
 -10  -1   6       34.22       33.63      1.41 o 
  -9  -1   6       64.79       67.52      1.60 o 
  -8  -1   6      123.97      124.05      1.86 o 
  -7  -1   6        8.46        9.09      0.50 o 
  -6  -1   6        9.57       10.03      0.45 o 
  -5  -1   6        7.16        7.87      0.39 o 
  -4  -1   6        9.44        9.56      0.33 o 
  -3  -1   6        4.02        2.96      0.30 o 
  -2  -1   6     1025.70     1130.00     11.34 o 
  -1  -1   6      466.84      404.20     15.17 o 
   0  -1   6      386.82      425.05      5.25 o 
   1  -1   6        2.51        3.41      0.17 o 
   2  -1   6        0.49        0.82      0.16 o 
   3  -1   6      190.08      180.42      1.59 o 
   4  -1   6        3.31        1.64      0.23 o 
   5  -1   6       18.50       16.37      0.52 o 
   6  -1   6       56.85       56.10      1.19 o 
   7  -1   6       74.28       71.41      1.87 o 
 -10   0   6       47.16       44.99      2.00 o 
  -9   0   6        0.13       -0.01      0.45 o 
  -8   0   6        0.34        0.48      0.48 o 
  -7   0   6       45.69       50.24      1.03 o 
  -6   0   6      305.39      304.88      5.37 o 
  -5   0   6      106.93      119.15      1.40 o 
  -4   0   6        0.07        0.33      0.19 o 
  -3   0   6       20.39       20.57      0.58 o 
  -2   0   6       22.97       24.60      0.79 o 
  -1   0   6      463.02      442.75     18.80 o 
   0   0   6      109.69      107.02      2.36 o 
   1   0   6      996.55     1051.28      9.78 o 
   2   0   6      105.75       92.33      0.83 o 
   3   0   6       49.61       46.25      0.63 o 
   4   0   6       18.63       18.52      0.48 o 
   5   0   6        7.97        8.42      0.64 o 
   6   0   6        0.65        0.80      0.36 o 
   7   0   6      102.00       98.47      2.18 o 
 -10   1   6       87.28       90.45      2.50 o 
  -9   1   6        7.02        7.35      1.52 o 
  -8   1   6        5.32        4.78      1.09 o 
  -7   1   6        1.69        2.24      0.41 o 
  -6   1   6      234.71      233.60      2.47 o 
  -5   1   6       32.98       35.40      0.59 o 
  -4   1   6      474.05      470.47      7.36 o 
  -3   1   6      181.64      178.12      2.35 o 
  -2   1   6     1088.04     1135.07     20.89 o 
  -1   1   6        0.08        0.14      0.15 o 
   0   1   6      111.10      107.01      1.06 o 
   1   1   6       72.98       75.95      0.77 o 
   2   1   6      733.81      681.31      6.23 o 
   3   1   6       65.48       88.54      1.43 o 
   4   1   6       74.30       61.78      0.87 o 
   5   1   6        9.17        8.92      0.55 o 
   6   1   6        0.41        1.01      0.46 o 
 -10   2   6        1.63        1.27      0.59 o 
  -9   2   6        2.71        1.72      0.64 o 
  -8   2   6      131.50      142.67      1.90 o 
  -7   2   6       19.21       19.78      0.70 o 
  -6   2   6        3.25        3.32      0.45 o 
  -5   2   6       76.30       77.67      1.01 o 
  -4   2   6       24.42       19.56      0.41 o 
  -3   2   6      293.23      293.27      5.85 o 
  -2   2   6      682.74      736.43      6.58 o 
  -1   2   6     2128.89     2347.92     20.68 o 
   0   2   6      903.43      876.57      7.94 o 
   1   2   6       87.83       85.20      1.31 o 
   2   2   6       11.88       13.25      0.28 o 
   3   2   6       36.69       44.15      0.91 o 
   4   2   6      335.61      310.89      3.66 o 
   5   2   6       50.56       51.41      0.86 o 
   6   2   6       18.25       19.27      0.71 o 
 -10   3   6        1.13        1.37      0.73 o 
  -9   3   6        0.25        0.46      0.52 o 
  -8   3   6        2.27        2.91      0.62 o 
  -7   3   6       55.15       54.40      1.01 o 
  -6   3   6      942.94     1001.06     10.84 o 
  -5   3   6       19.99       15.62      0.54 o 
  -4   3   6        1.93        2.46      0.36 o 
  -3   3   6       10.88       14.43      0.34 o 
  -2   3   6     1140.66     1220.42     12.10 o 
  -1   3   6       52.40       49.40      0.56 o 
   0   3   6      408.09      397.78      4.21 o 
   1   3   6      488.95      439.88      3.94 o 
   2   3   6       30.87       36.81      0.73 o 
   3   3   6        1.13        0.49      0.23 o 
   4   3   6        0.10        0.14      0.21 o 
   5   3   6      116.98      111.86      3.32 o 
 -10   4   6       57.32       58.91      1.86 o 
  -9   4   6        5.07        7.10      1.11 o 
  -8   4   6        0.03        0.19      0.47 o 
  -7   4   6       63.69       67.36      1.32 o 
  -6   4   6      264.88      277.52      3.04 o 
  -5   4   6       37.77       34.52      1.01 o 
  -4   4   6      149.15      143.40      1.51 o 
  -3   4   6      451.05      456.64      5.80 o 
  -2   4   6       15.75       16.61      0.61 o 
  -1   4   6       27.84       26.75      0.51 o 
   0   4   6      420.16      386.95      3.93 o 
   1   4   6      147.80      127.46      1.23 o 
   2   4   6      242.00      231.98      2.26 o 
   3   4   6       74.20       72.09      1.62 o 
   4   4   6       45.43       43.03      0.65 o 
   5   4   6        0.68        1.52      0.29 o 
 -10   5   6        0.29        0.44      0.67 o 
  -9   5   6        2.50        3.14      0.61 o 
  -8   5   6        0.03        0.39      0.44 o 
  -7   5   6       40.35       41.91      0.92 o 
  -6   5   6        6.38        6.25      0.51 o 
  -5   5   6       11.70       12.59      0.49 o 
  -4   5   6       58.02       56.37      0.88 o 
  -3   5   6      163.97      164.74      1.64 o 
  -2   5   6      146.45      132.19      2.47 o 
  -1   5   6       18.30       19.65      0.48 o 
   0   5   6       38.92       36.40      0.55 o 
   1   5   6       75.41       68.30      1.15 o 
   2   5   6       11.55       11.97      0.45 o 
   3   5   6       15.69       16.67      0.48 o 
   4   5   6      142.53      134.21      3.14 o 
 -10   6   6       20.03       23.66      1.40 o 
  -9   6   6       68.32       77.65      1.58 o 
  -8   6   6        1.29        1.19      0.60 o 
  -7   6   6        4.33        4.61      0.57 o 
  -6   6   6       36.43       34.54      0.85 o 
  -5   6   6      168.01      159.89      1.77 o 
  -4   6   6       35.70       34.72      0.69 o 
  -3   6   6       15.22       11.83      0.45 o 
  -2   6   6      379.14      388.61      3.01 o 
  -1   6   6      203.77      191.93      1.88 o 
   0   6   6       22.47       22.30      0.47 o 
   1   6   6        1.40        1.65      0.24 o 
   2   6   6       31.42       31.13      0.67 o 
   3   6   6        0.59        0.67      0.31 o 
   4   6   6       18.22       21.62      1.54 o 
 -10   7   6        1.75        1.29      0.70 o 
  -9   7   6        0.02       -0.32      0.56 o 
  -8   7   6       23.79       24.95      1.03 o 
  -7   7   6       70.97       71.96      1.32 o 
  -6   7   6        0.53        0.93      0.38 o 
  -5   7   6        6.34        7.38      0.91 o 
  -4   7   6       78.74       72.73      1.13 o 
  -3   7   6       87.79       79.49      1.07 o 
  -2   7   6        9.70       11.90      0.37 o 
  -1   7   6       28.32       27.11      0.68 o 
   0   7   6      136.58      127.89      3.25 o 
   1   7   6      410.82      402.33      9.04 o 
   2   7   6       60.69       65.30      1.59 o 
   3   7   6       21.28       19.70      1.00 o 
  -9   8   6        4.71        3.20      1.03 o 
  -8   8   6        4.65        2.46      1.49 o 
  -7   8   6        0.30        0.05      0.34 o 
  -6   8   6       10.79       12.17      0.79 o 
  -5   8   6      139.63      148.50      1.79 o 
  -4   8   6       37.55       38.90      1.27 o 
  -3   8   6      425.76      406.41      6.94 o 
  -2   8   6        8.35        8.14      0.34 o 
  -1   8   6       39.45       40.31      1.23 o 
   0   8   6        6.37        7.24      0.71 o 
   1   8   6       67.33       68.52      2.26 o 
   2   8   6       23.27       22.54      1.10 o 
  -9   9   6       12.42       13.52      2.94 o 
  -8   9   6       47.88       48.67      1.36 o 
  -7   9   6        1.38        0.68      0.50 o 
  -6   9   6        0.83        0.07      0.38 o 
  -5   9   6        2.18        1.68      0.50 o 
  -4   9   6       73.88       71.98      3.68 o 
  -3   9   6        7.17        6.26      1.25 o 
  -2   9   6        7.23        5.77      3.66 o 
  -1   9   6       26.04       23.73      1.28 o 
   0   9   6       17.52       16.97      1.02 o 
   1   9   6       21.30       22.86      1.40 o 
  -8  10   6       11.77       13.30      0.86 o 
  -7  10   6       42.39       43.56      2.19 o 
  -6  10   6       35.81       37.16      1.40 o 
  -5  10   6        9.78        9.60      1.78 o 
  -4  10   6        6.61        5.18      1.83 o 
  -3  10   6        7.51        6.34      3.99 o 
  -2  10   6        1.66        0.86      0.67 o 
  -1  10   6        0.09        0.22      0.60 o 
  -6  11   6       31.88       30.31      2.96 o 
  -5  11   6       58.12       62.17      2.12 o 
  -4  11   6       25.14       27.29      1.85 o 
  -3  11   6       30.52       30.68      1.45 o 
  -1 -12   7        0.27        0.19      0.66 o 
   0 -12   7       92.94       98.06      2.33 o 
   1 -12   7       31.56       32.35      2.03 o 
   2 -12   7       10.17       11.21      2.37 o 
   3 -12   7       25.17       29.91      2.89 o 
   4 -12   7       20.00       20.94      0.79 o 
  -3 -11   7        0.52        2.03      0.89 o 
  -2 -11   7        0.18        0.34      0.81 o 
  -1 -11   7        2.84        2.68      2.31 o 
   0 -11   7       19.83       24.59      3.02 o 
   1 -11   7      283.80      292.58      7.97 o 
   2 -11   7       45.61       42.88      1.10 o 
   3 -11   7        7.94        9.16      0.45 o 
   4 -11   7       11.36       12.07      0.56 o 
   5 -11   7        6.51        6.52      1.33 o 
  -4 -10   7        0.09        0.49      0.89 o 
  -3 -10   7      109.30      126.87      2.72 o 
  -2 -10   7       12.60       11.37      0.94 o 
  -1 -10   7        5.76        2.73      2.59 o 
   0 -10   7       17.32       17.57      0.90 o 
   1 -10   7        3.24        2.05      0.33 o 
   2 -10   7      343.92      351.33      4.00 o 
   3 -10   7      136.28      102.75     25.09 o 
   4 -10   7        0.10        0.33      0.33 o 
   5 -10   7        0.07        0.20      0.35 o 
   6 -10   7        0.13        0.41      0.43 o 
  -5  -9   7        6.19        4.95      0.80 o 
  -4  -9   7       54.51       55.83      2.05 o 
  -3  -9   7      240.16      251.87      9.48 o 
  -2  -9   7        2.71       -0.02      0.45 o 
  -1  -9   7      353.40      350.34      8.11 o 
   0  -9   7       40.51       38.20      1.50 o 
   1  -9   7        4.56        3.98      0.45 o 
   2  -9   7        0.05        0.08      0.28 o 
   3  -9   7      155.60      156.68      2.28 o 
   4  -9   7       53.33       50.07      1.01 o 
   5  -9   7       46.49       46.60      1.02 o 
   6  -9   7        0.98        1.31      0.42 o 
   7  -9   7       12.34       10.47      0.66 o 
  -6  -8   7       72.95       78.66      7.65 o 
  -5  -8   7       12.65       14.89      0.88 o 
  -4  -8   7       12.68       12.43      0.94 o 
  -3  -8   7        2.29        1.02      0.16 o 
  -2  -8   7      170.79      164.67      2.76 o 
  -1  -8   7      117.61      114.70      2.18 o 
   0  -8   7       91.57       83.82      0.95 o 
   1  -8   7      200.75      197.78      1.91 o 
   2  -8   7        0.12        0.28      0.19 o 
   3  -8   7       25.30       21.80      0.57 o 
   4  -8   7       55.45       53.19      1.06 o 
   5  -8   7      144.27      145.72      2.85 o 
   6  -8   7        0.53        0.78      0.44 o 
   7  -8   7        3.70        3.16      0.59 o 
  -7  -7   7       11.61       10.25      2.03 o 
  -6  -7   7        5.29        5.96      0.96 o 
  -5  -7   7      123.29      109.05      4.25 o 
  -4  -7   7       84.94       88.18      1.78 o 
  -3  -7   7        3.01        3.54      0.29 o 
  -2  -7   7        8.27        6.26      0.36 o 
  -1  -7   7      100.19       95.54      1.12 o 
   0  -7   7       96.78      103.42      1.17 o 
   1  -7   7      112.37      102.33      1.11 o 
   2  -7   7       66.97       49.77      0.74 o 
   3  -7   7      450.82      413.43      8.72 o 
   4  -7   7       27.72       24.64      0.74 o 
   5  -7   7       34.06       32.94      0.75 o 
   6  -7   7       20.33       20.69      0.68 o 
   7  -7   7       10.40       10.71      0.65 o 
  -7  -6   7        1.64        1.12      0.46 o 
  -6  -6   7        0.75        0.90      0.28 o 
  -5  -6   7       32.46       28.74      1.78 o 
  -4  -6   7       13.51       13.52      0.48 o 
  -3  -6   7       73.28       75.73      0.86 o 
  -2  -6   7     1889.83     1872.90     18.11 o 
  -1  -6   7      730.80      721.68      6.71 o 
   0  -6   7       42.00       39.40      0.52 o 
   1  -6   7      193.90      189.06      1.90 o 
   2  -6   7      245.06      229.35      2.97 o 
   3  -6   7       83.95       74.65      1.25 o 
   4  -6   7       53.80       51.50      0.91 o 
   5  -6   7      181.32      172.07      2.45 o 
   6  -6   7       41.97       40.94      1.53 o 
   7  -6   7        3.41        3.51      0.46 o 
  -8  -5   7       21.64       20.33      1.47 o 
  -7  -5   7       52.80       45.79      1.92 o 
  -6  -5   7      140.24      132.73      2.98 o 
  -5  -5   7       31.74       32.48      0.77 o 
  -4  -5   7       10.99       10.58      0.39 o 
  -3  -5   7       48.56       46.40      0.70 o 
  -2  -5   7     1270.38     1275.22     11.43 o 
  -1  -5   7      680.88      648.74      6.21 o 
   0  -5   7       36.75       38.19      0.51 o 
   1  -5   7      236.93      237.96      1.80 o 
   2  -5   7       15.89       14.49      0.32 o 
   3  -5   7       22.83       24.97      0.52 o 
   4  -5   7      169.94      162.12      3.21 o 
   5  -5   7      149.92      142.76      4.15 o 
   6  -5   7       54.32       46.48      1.26 o 
   7  -5   7       76.83       73.15      2.72 o 
  -8  -4   7        6.72        7.45      0.62 o 
  -7  -4   7       95.58       94.06      1.42 o 
  -6  -4   7      124.31      125.28      1.49 o 
  -5  -4   7        0.03        0.18      0.25 o 
  -4  -4   7      262.75      257.98      2.94 o 
  -3  -4   7       67.80       61.58      1.06 o 
  -2  -4   7        9.82        8.57      0.26 o 
  -1  -4   7       43.71       44.83      0.76 o 
   0  -4   7     2153.98     2231.86     23.99 o 
   1  -4   7        0.42        2.34      0.19 o 
   2  -4   7       17.75       17.65      0.30 o 
   3  -4   7      118.54      111.37      1.34 o 
   4  -4   7        4.59        3.40      0.29 o 
   5  -4   7        7.79        6.54      0.37 o 
   6  -4   7       21.41       20.48      0.66 o 
   7  -4   7      156.28      150.28      4.78 o 
  -9  -3   7        0.26        0.59      0.45 o 
  -8  -3   7        0.20        0.21      0.34 o 
  -7  -3   7        0.12        0.22      0.38 o 
  -6  -3   7        1.86        1.84      0.36 o 
  -5  -3   7      365.29      361.70      7.65 o 
  -4  -3   7        0.44        0.31      0.21 o 
  -3  -3   7        0.96        1.65      0.24 o 
  -2  -3   7      649.01      640.02      6.95 o 
  -1  -3   7       13.89       12.62      0.23 o 
   0  -3   7       20.26       23.16      0.24 o 
   1  -3   7      362.01      375.07      2.70 o 
   2  -3   7     1327.55     1365.91     16.62 o 
   3  -3   7      249.54      249.00      2.83 o 
   4  -3   7        0.01        0.01      0.20 o 
   5  -3   7        9.34        7.86      0.52 o 
   6  -3   7        5.85        7.11      0.81 o 
   7  -3   7        2.14        1.61      0.49 o 
  -9  -2   7      125.25      130.22      2.01 o 
  -8  -2   7       18.10       18.34      0.84 o 
  -7  -2   7        8.64        8.63      0.51 o 
  -6  -2   7        2.07        2.39      0.39 o 
  -5  -2   7       10.05       10.20      0.53 o 
  -4  -2   7      249.22      245.71      2.32 o 
  -3  -2   7      161.82      171.71      1.54 o 
  -2  -2   7      651.23      686.80      8.03 o 
  -1  -2   7        5.42        8.84      0.19 o 
   0  -2   7      322.44      295.11      3.82 o 
   1  -2   7      238.70      245.74      2.76 o 
   2  -2   7       94.30       86.44      1.41 o 
   3  -2   7        0.34        0.94      0.21 o 
   4  -2   7      321.56      305.24      5.02 o 
   5  -2   7       70.18       71.65      1.77 o 
   6  -2   7      212.25      214.14      4.44 o 
   7  -2   7        4.37        4.40      0.58 o 
 -10  -1   7        0.55        0.81      0.55 o 
  -9  -1   7        0.66        0.80      0.72 o 
  -8  -1   7       96.26       96.11      1.48 o 
  -7  -1   7        7.60        7.75      0.49 o 
  -6  -1   7      398.74      423.72      8.32 o 
  -5  -1   7        6.58        6.50      0.45 o 
  -4  -1   7       61.62       62.70      1.53 o 
  -3  -1   7       28.34       27.42      0.52 o 
  -2  -1   7       24.58       19.16      0.48 o 
  -1  -1   7      322.87      338.20      4.31 o 
   0  -1   7      157.21      152.19      1.98 o 
   1  -1   7     1698.96     1668.11     23.76 o 
   2  -1   7       26.43       26.32      0.35 o 
   3  -1   7        6.85        4.22      0.34 o 
   4  -1   7        3.98        3.03      0.27 o 
   5  -1   7       83.34       78.57      2.17 o 
   6  -1   7      111.73      108.46      2.26 o 
 -10   0   7       52.50       54.93      2.04 o 
  -9   0   7        1.70        1.19      0.53 o 
  -8   0   7        2.99        2.00      0.62 o 
  -7   0   7        9.45        9.98      0.88 o 
  -6   0   7       52.27       52.47      1.35 o 
  -5   0   7      622.04      592.82      8.29 o 
  -4   0   7      389.18      409.02      4.31 o 
  -3   0   7       43.51       49.21      0.57 o 
  -2   0   7       35.87       35.76      1.41 o 
  -1   0   7        6.02        6.37      0.40 o 
   0   0   7       32.13       28.31      0.67 o 
   1   0   7       75.20       72.03      0.97 o 
   2   0   7      962.29      923.34     13.94 o 
   3   0   7      318.97      307.81      3.87 o 
   4   0   7        2.15        1.10      0.31 o 
   5   0   7       13.49       11.86      0.71 o 
   6   0   7       27.86       25.97      0.81 o 
 -10   1   7       11.70       10.86      1.95 o 
  -9   1   7        0.23        0.15      0.58 o 
  -8   1   7       33.00       29.99      0.85 o 
  -7   1   7       94.74       99.56      2.54 o 
  -6   1   7       55.28       48.86      1.26 o 
  -5   1   7        0.77        0.50      0.31 o 
  -4   1   7      237.84      241.04      3.24 o 
  -3   1   7     1052.95     1049.89     10.01 o 
  -2   1   7        0.86        1.19      0.35 o 
  -1   1   7       19.37       20.52      0.49 o 
   0   1   7       12.25       12.76      0.41 o 
   1   1   7       30.50       25.22      2.24 o 
   2   1   7        2.09        0.70      0.21 o 
   3   1   7       68.01       67.65      1.65 o 
   4   1   7      256.63      244.52      5.46 o 
   5   1   7      134.18      124.65      3.72 o 
   6   1   7       60.79       60.50      1.26 o 
 -10   2   7        4.61        3.85      1.15 o 
  -9   2   7       10.15       10.12      0.72 o 
  -8   2   7       29.00       28.58      0.94 o 
  -7   2   7       71.90       71.62      1.22 o 
  -6   2   7      191.35      184.22      4.06 o 
  -5   2   7        3.93        3.94      0.36 o 
  -4   2   7        5.21        6.42      0.35 o 
  -3   2   7       44.18       45.99      0.61 o 
  -2   2   7      504.16      500.53      4.30 o 
  -1   2   7      100.22       87.44      1.19 o 
   0   2   7      130.91      119.77      1.08 o 
   1   2   7       81.90       66.37      0.74 o 
   2   2   7       44.71       44.08      1.91 o 
   3   2   7       18.67       15.16      0.35 o 
   4   2   7       61.92       55.57      1.46 o 
   5   2   7      221.73      218.23      2.76 o 
 -10   3   7        2.43        1.27      0.66 o 
  -9   3   7        0.04        0.14      0.43 o 
  -8   3   7       14.08       14.03      0.93 o 
  -7   3   7      271.69      283.66      4.27 o 
  -6   3   7      441.20      452.04      4.70 o 
  -5   3   7      224.76      212.82      2.23 o 
  -4   3   7        4.40        5.86      0.34 o 
  -3   3   7       36.51       39.86      1.32 o 
  -2   3   7        1.23        2.77      1.07 o 
  -1   3   7      215.44      202.38      1.99 o 
   0   3   7       24.51       21.51      0.53 o 
   1   3   7      281.60      311.68      3.57 o 
   2   3   7        2.06        0.39      0.23 o 
   3   3   7      173.99      164.89      7.47 o 
   4   3   7       25.54       25.47      0.71 o 
   5   3   7        0.19        0.18      0.25 o 
 -10   4   7        2.59        1.77      0.72 o 
  -9   4   7       22.87       26.66      1.05 o 
  -8   4   7       30.55       29.03      1.02 o 
  -7   4   7       11.59       11.72      0.93 o 
  -6   4   7      152.08      148.27      1.76 o 
  -5   4   7       46.00       43.84      0.89 o 
  -4   4   7       14.88       14.69      0.48 o 
  -3   4   7     1057.68     1062.74     10.92 o 
  -2   4   7       42.17       39.72      0.51 o 
  -1   4   7        0.01        1.25      0.59 o 
   0   4   7       24.67       22.54      0.85 o 
   1   4   7       40.00       42.82      0.84 o 
   2   4   7      170.27      161.66      2.89 o 
   3   4   7       42.83       43.39      1.86 o 
   4   4   7       91.17       90.77      1.49 o 
 -10   5   7        1.38        1.23      0.67 o 
  -9   5   7        4.83        4.35      0.68 o 
  -8   5   7      531.29      538.45      6.58 o 
  -7   5   7       21.98       22.19      0.75 o 
  -6   5   7        5.08        4.19      0.58 o 
  -5   5   7        1.28        0.83      0.37 o 
  -4   5   7       43.79       44.37      0.69 o 
  -3   5   7        1.50        0.56      0.27 o 
  -2   5   7       75.50       79.01      0.77 o 
  -1   5   7      455.82      449.97      4.29 o 
   0   5   7       78.63       73.84      0.89 o 
   1   5   7       10.97       10.90      0.36 o 
   2   5   7        1.45        1.18      0.32 o 
   3   5   7       59.98       56.01      1.48 o 
   4   5   7       17.69       14.65      0.56 o 
 -10   6   7        0.30        0.37      0.63 o 
  -9   6   7       26.82       28.16      1.13 o 
  -8   6   7        3.58        4.92      0.71 o 
  -7   6   7      121.70      124.72      2.54 o 
  -6   6   7       49.58       47.82      1.01 o 
  -5   6   7        0.12        0.20      0.28 o 
  -4   6   7        8.72       10.02      0.51 o 
  -3   6   7        2.01        2.51      0.30 o 
  -2   6   7       11.93       14.57      0.40 o 
  -1   6   7       18.59       16.41      0.45 o 
   0   6   7      132.50      124.41      1.34 o 
   1   6   7      177.88      175.41      1.99 o 
   2   6   7        0.28        0.29      0.25 o 
   3   6   7        0.75        0.77      0.59 o 
 -10   7   7        4.28        3.12      0.79 o 
  -9   7   7        9.21       10.42      0.79 o 
  -8   7   7        0.17       -0.05      0.53 o 
  -7   7   7        0.09        0.25      0.42 o 
  -6   7   7       47.87       46.60      1.30 o 
  -5   7   7       28.84       31.17      0.79 o 
  -4   7   7       94.79       95.41      1.39 o 
  -3   7   7      182.70      183.82      1.73 o 
  -2   7   7        3.91        3.66      0.31 o 
  -1   7   7        3.35        4.08      0.33 o 
   0   7   7       62.58       59.87      0.90 o 
   1   7   7      319.43      317.08      5.02 o 
   2   7   7       18.17       16.21      1.46 o 
  -9   8   7        0.30        0.05      0.58 o 
  -8   8   7       39.82       41.16      1.15 o 
  -7   8   7        0.56        0.44      0.40 o 
  -6   8   7       10.30        9.89      1.76 o 
  -5   8   7        0.20        0.05      0.31 o 
  -4   8   7      343.94      339.59      4.70 o 
  -3   8   7       34.45       30.73      1.04 o 
  -2   8   7        9.01        6.10      0.36 o 
  -1   8   7       53.14       49.21      1.05 o 
   0   8   7       37.52       35.51      1.46 o 
   1   8   7       10.61       11.17      1.00 o 
  -8   9   7        9.40        7.22      2.94 o 
  -7   9   7        1.20        0.34      0.48 o 
  -6   9   7       41.10       38.73      1.91 o 
  -5   9   7       84.42       82.57      3.33 o 
  -4   9   7        5.79        4.69      0.84 o 
  -3   9   7        0.07        0.14      0.25 o 
  -2   9   7       49.39       46.87      1.62 o 
  -1   9   7       73.88       70.78      1.83 o 
   0   9   7      100.79      103.25      2.27 o 
  -7  10   7        3.07        3.18      0.64 o 
  -6  10   7       32.09       31.36      2.78 o 
  -5  10   7       85.89       83.17      2.28 o 
  -4  10   7       66.08       69.40      2.21 o 
  -3  10   7        5.56        1.71      2.20 o 
  -2  10   7        4.60        1.19      1.71 o 
  -1 -12   8        4.30        3.72      2.99 o 
   0 -12   8       75.64       83.07      2.38 o 
   1 -12   8       83.37       89.17      2.11 o 
   2 -12   8       17.24       16.78      1.57 o 
   3 -12   8        7.38        7.44      2.01 o 
  -3 -11   8       18.10       20.21      1.31 o 
  -2 -11   8        0.05       -0.02      0.53 o 
  -1 -11   8        6.83        7.53      1.03 o 
   0 -11   8       41.91       45.03      1.40 o 
   1 -11   8       23.72       22.38      1.52 o 
   2 -11   8      251.38      254.30      7.55 o 
   3 -11   8        0.04       -0.11      0.29 o 
   4 -11   8        7.62        8.95      0.57 o 
   5 -11   8        2.69        2.53      0.80 o 
  -4 -10   8       85.46       86.80      2.29 o 
  -3 -10   8       24.09       21.06      2.28 o 
  -2 -10   8      153.29      175.92      3.09 o 
  -1 -10   8        3.69        2.16      1.89 o 
   0 -10   8        0.86        0.69      0.23 o 
   1 -10   8        3.42        3.14      0.35 o 
   2 -10   8        0.00        0.05      0.23 o 
   3 -10   8       57.80       52.37      1.41 o 
   4 -10   8       37.12       34.72      1.35 o 
   5 -10   8       90.46       88.53      1.51 o 
  -5  -9   8        7.09        5.88      0.80 o 
  -4  -9   8        0.04        0.14      0.58 o 
  -3  -9   8       11.56       11.38      0.88 o 
  -2  -9   8      251.49      258.50      4.26 o 
  -1  -9   8        1.52        1.35      0.26 o 
   0  -9   8      188.65      184.46      2.26 o 
   1  -9   8       71.16       70.81      0.96 o 
   2  -9   8       12.30       10.62      0.39 o 
   3  -9   8        2.78        2.24      0.39 o 
   4  -9   8        0.16        0.05      0.22 o 
   5  -9   8       49.72       48.07      1.61 o 
   6  -9   8      137.41      140.28      2.97 o 
  -6  -8   8       28.27       29.73      1.20 o 
  -5  -8   8       11.92       11.87      0.82 o 
  -4  -8   8      114.97      109.43      2.14 o 
  -3  -8   8        0.01        0.24      0.22 o 
  -2  -8   8        4.55        4.91      0.30 o 
  -1  -8   8       56.60       55.82      1.06 o 
   0  -8   8      142.76      140.79      1.58 o 
   1  -8   8      250.51      243.38      2.33 o 
   2  -8   8       44.07       44.04      1.28 o 
   3  -8   8      147.59      135.50      1.84 o 
   4  -8   8        0.52        0.17      0.34 o 
   5  -8   8        7.53        7.45      0.50 o 
   6  -8   8       26.11       25.75      1.15 o 
  -7  -7   8        0.35        0.28      0.76 o 
  -6  -7   8      109.83      111.36      2.85 o 
  -5  -7   8       12.07       12.46      0.42 o 
  -4  -7   8       14.84       12.26      0.37 o 
  -3  -7   8       91.66       89.98      1.35 o 
  -2  -7   8      450.97      451.45      5.59 o 
  -1  -7   8        9.71        9.66      0.40 o 
   0  -7   8        1.62        1.27      0.23 o 
   1  -7   8        0.08        0.44      0.22 o 
   2  -7   8      772.18      709.87      9.33 o 
   3  -7   8        5.60        2.60      0.34 o 
   4  -7   8      150.85      147.68      1.85 o 
   5  -7   8       54.82       55.13      1.51 o 
   6  -7   8       15.62       14.39      0.84 o 
  -7  -6   8       11.00        8.76      0.49 o 
  -6  -6   8      120.96      116.93      4.04 o 
  -5  -6   8       21.39       17.50      0.57 o 
  -4  -6   8       61.92       58.37      0.81 o 
  -3  -6   8      441.68      432.71      3.69 o 
  -2  -6   8     1135.74     1101.97     11.16 o 
  -1  -6   8       38.66       42.53      0.57 o 
   0  -6   8      257.43      264.54      2.42 o 
   1  -6   8       44.07       39.18      0.55 o 
   2  -6   8        3.87        3.91      0.47 o 
   3  -6   8       99.43       94.99      1.65 o 
   4  -6   8       14.48       15.84      0.44 o 
   5  -6   8       65.21       64.03      1.64 o 
   6  -6   8       14.55       14.69      0.71 o 
   7  -6   8        8.10        6.58      1.74 o 
  -8  -5   8        1.21        1.25      0.45 o 
  -7  -5   8      473.51      451.62      8.22 o 
  -6  -5   8       84.26       73.42      3.03 o 
  -5  -5   8        0.12        0.49      0.26 o 
  -4  -5   8       15.24       14.73      0.53 o 
  -3  -5   8        8.20        7.38      0.39 o 
  -2  -5   8        2.76        4.07      0.22 o 
  -1  -5   8        0.03        0.06      0.14 o 
   0  -5   8       85.24      102.84      1.04 o 
   1  -5   8      840.79      801.89      6.69 o 
   2  -5   8       31.88       32.22      0.43 o 
   3  -5   8        6.92        5.94      0.36 o 
   4  -5   8       13.99       13.83      0.40 o 
   5  -5   8       24.42       25.19      0.77 o 
   6  -5   8       23.18       25.01      1.52 o 
   7  -5   8        0.12       -0.18      1.30 o 
  -8  -4   8        0.07       -0.10      0.36 o 
  -7  -4   8       17.74       17.32      0.72 o 
  -6  -4   8      221.65      222.21      2.59 o 
  -5  -4   8       10.98       10.07      0.49 o 
  -4  -4   8       25.86       27.69      0.61 o 
  -3  -4   8       87.72       85.26      1.04 o 
  -2  -4   8        0.03        0.17      0.12 o 
  -1  -4   8        0.99        1.17      0.17 o 
   0  -4   8       45.22       47.93      0.49 o 
   1  -4   8      103.49       97.01      0.76 o 
   2  -4   8      322.92      310.85      4.30 o 
   3  -4   8      444.94      455.35     11.27 o 
   4  -4   8        0.03        0.23      0.19 o 
   5  -4   8        0.04        0.12      0.24 o 
   6  -4   8        0.21        0.30      0.68 o 
   7  -4   8        2.78        1.98      0.90 o 
  -9  -3   8        0.51        0.09      0.45 o 
  -8  -3   8       85.00       89.11      1.93 o 
  -7  -3   8       17.33       16.98      0.66 o 
  -6  -3   8        0.91        0.61      0.51 o 
  -5  -3   8       51.76       48.93      0.74 o 
  -4  -3   8      229.14      214.25      3.91 o 
  -3  -3   8      285.77      278.82      3.30 o 
  -2  -3   8        1.01        2.32      0.21 o 
  -1  -3   8      405.84      404.10      3.35 o 
   0  -3   8       16.26       16.87      0.61 o 
   1  -3   8       55.05       57.03      1.45 o 
   2  -3   8       27.26       21.09      0.37 o 
   3  -3   8       53.92       53.16      0.56 o 
   4  -3   8      242.29      234.12      3.71 o 
   5  -3   8      151.73      149.88      4.03 o 
   6  -3   8       13.26       14.99      1.20 o 
  -9  -2   8       72.66       73.28      1.55 o 
  -8  -2   8       11.82        9.84      0.68 o 
  -7  -2   8      100.15      101.39      2.22 o 
  -6  -2   8      169.23      172.05      3.73 o 
  -5  -2   8       35.55       35.60      0.84 o 
  -4  -2   8        0.16        0.35      0.23 o 
  -3  -2   8       62.65       62.01      1.34 o 
  -2  -2   8       76.73       64.79      0.69 o 
  -1  -2   8      720.02      726.50      9.91 o 
   0  -2   8       34.07       34.16      0.82 o 
   1  -2   8     1018.81     1013.20     11.82 o 
   2  -2   8        2.43        2.19      0.44 o 
   3  -2   8        0.98        0.30      0.11 o 
   4  -2   8        1.02        0.94      0.21 o 
   5  -2   8      392.17      379.68     11.64 o 
   6  -2   8        0.81       -0.03      0.76 o 
  -9  -1   8       17.99       20.01      1.00 o 
  -8  -1   8       14.06       14.22      0.73 o 
  -7  -1   8      105.82      102.65      2.33 o 
  -6  -1   8        1.09        0.05      0.32 o 
  -5  -1   8      525.04      506.65      8.63 o 
  -4  -1   8      333.40      347.92      4.10 o 
  -3  -1   8       30.06       31.87      0.52 o 
  -2  -1   8       15.35       12.05      0.23 o 
  -1  -1   8      142.72      141.40      2.15 o 
   0  -1   8     1358.06     1323.24     19.64 o 
   1  -1   8      775.50      758.76     10.89 o 
   2  -1   8        5.42        4.65      0.34 o 
   3  -1   8      121.62      109.08      1.77 o 
   4  -1   8       64.68       60.45      1.88 o 
   5  -1   8       23.12       26.17      1.38 o 
   6  -1   8        1.72        1.11      0.71 o 
 -10   0   8       18.65       21.41      1.10 o 
  -9   0   8       19.55       21.25      0.87 o 
  -8   0   8       20.69       18.53      0.78 o 
  -7   0   8        6.44        4.70      0.51 o 
  -6   0   8        0.38        0.01      0.29 o 
  -5   0   8       46.05       47.98      0.93 o 
  -4   0   8      471.07      496.65      8.61 o 
  -3   0   8      154.38      142.96      2.60 o 
  -2   0   8      154.54      152.99      1.89 o 
  -1   0   8       43.60       41.64      0.90 o 
   0   0   8       61.64       62.17      1.52 o 
   1   0   8      214.57      211.08      2.99 o 
   2   0   8       18.36       20.05      0.82 o 
   3   0   8       14.55       13.90      0.48 o 
   4   0   8       76.31       73.51      1.88 o 
   5   0   8      119.55      121.46      2.51 o 
   6   0   8       16.79       16.36      1.28 o 
 -10   1   8        4.49        3.56      0.77 o 
  -9   1   8       20.13       24.18      1.29 o 
  -8   1   8       77.99       75.44      1.68 o 
  -7   1   8        0.94        2.61      0.44 o 
  -6   1   8        2.27        2.82      0.41 o 
  -5   1   8       24.79       23.51      0.61 o 
  -4   1   8        9.84        9.46      0.60 o 
  -3   1   8       82.67       82.39      1.08 o 
  -2   1   8      258.56      260.48      2.23 o 
  -1   1   8      434.65      421.89      7.05 o 
   0   1   8        9.26        8.17      0.16 o 
   1   1   8       21.01       17.98      0.71 o 
   2   1   8       21.92       19.86      0.91 o 
   3   1   8       43.27       42.56      1.30 o 
   4   1   8       49.96       48.52      1.57 o 
   5   1   8       94.23      100.74      2.38 o 
 -10   2   8        0.80        0.97      0.63 o 
  -9   2   8        0.03        0.26      0.49 o 
  -8   2   8       31.64       36.77      1.29 o 
  -7   2   8       51.09       52.39      0.98 o 
  -6   2   8      338.10      331.12      3.44 o 
  -5   2   8       75.44       76.70      1.30 o 
  -4   2   8      290.28      293.17      3.11 o 
  -3   2   8        1.24        0.54      0.20 o 
  -2   2   8       14.67       13.47      0.32 o 
  -1   2   8      123.12      121.70      2.15 o 
   0   2   8      570.04      526.11      7.97 o 
   1   2   8       16.54       23.07      0.94 o 
   2   2   8        0.62        0.29      0.19 o 
   3   2   8       16.69       14.05      0.47 o 
   4   2   8        2.74        2.30      0.32 o 
   5   2   8        2.30        2.50      0.59 o 
 -10   3   8       26.49       29.63      1.12 o 
  -9   3   8        7.03        8.69      0.73 o 
  -8   3   8        0.00       -0.15      0.52 o 
  -7   3   8        1.45        1.79      0.49 o 
  -6   3   8        2.75        3.26      0.53 o 
  -5   3   8      327.46      321.37      3.45 o 
  -4   3   8      342.82      338.35      4.30 o 
  -3   3   8      650.68      663.25      6.28 o 
  -2   3   8      248.35      244.00      1.82 o 
  -1   3   8        3.45        3.03      0.24 o 
   0   3   8       32.19       26.12      0.71 o 
   1   3   8       13.16       15.59      0.50 o 
   2   3   8      379.26      353.11     10.89 o 
   3   3   8       20.25       20.15      0.52 o 
   4   3   8       65.66       64.80      2.18 o 
 -10   4   8        4.09        2.81      0.92 o 
  -9   4   8       10.00       10.03      0.94 o 
  -8   4   8      233.09      231.49      3.84 o 
  -7   4   8        2.81        2.68      0.51 o 
  -6   4   8       27.10       29.06      0.74 o 
  -5   4   8        1.26        0.88      0.34 o 
  -4   4   8      410.65      414.87      4.49 o 
  -3   4   8       76.20       68.17      0.88 o 
  -2   4   8       86.40       76.67      0.71 o 
  -1   4   8      147.53      130.11      1.71 o 
   0   4   8       43.47       46.37      1.20 o 
   1   4   8        2.48        2.58      0.26 o 
   2   4   8       12.48       10.97      0.46 o 
   3   4   8      177.65      176.70      3.29 o 
   4   4   8        6.14        7.21      0.84 o 
 -10   5   8        0.13        1.07      0.66 o 
  -9   5   8        1.00        0.20      0.50 o 
  -8   5   8      120.44      120.88      2.11 o 
  -7   5   8        0.05        0.12      0.44 o 
  -6   5   8       21.55       24.38      0.73 o 
  -5   5   8       24.87       25.99      0.65 o 
  -4   5   8       18.41       17.66      0.54 o 
  -3   5   8       50.27       47.58      0.88 o 
  -2   5   8      145.11      128.46      2.06 o 
  -1   5   8       34.47       29.26      0.52 o 
   0   5   8       39.25       37.54      0.63 o 
   1   5   8      110.85      104.46      1.72 o 
   2   5   8       14.49       15.09      0.63 o 
   3   5   8        1.67        1.67      0.33 o 
 -10   6   8        4.38        2.40      0.71 o 
  -9   6   8        5.70        4.50      0.76 o 
  -8   6   8        0.06        0.29      0.45 o 
  -7   6   8        0.46        0.48      0.44 o 
  -6   6   8       56.66       59.46      1.13 o 
  -5   6   8       69.91       70.91      1.23 o 
  -4   6   8       47.50       45.96      1.13 o 
  -3   6   8        0.02        0.03      0.19 o 
  -2   6   8        9.49        9.35      0.38 o 
  -1   6   8       19.28       16.02      0.66 o 
   0   6   8       10.71       10.35      0.40 o 
   1   6   8        0.11        0.12      0.26 o 
   2   6   8      126.37      119.28      1.54 o 
  -9   7   8        0.59        0.55      0.54 o 
  -8   7   8       22.51       24.61      1.42 o 
  -7   7   8        9.27        9.53      0.62 o 
  -6   7   8       43.53       47.08      1.09 o 
  -5   7   8        1.07        0.73      0.34 o 
  -4   7   8      156.27      158.31      2.07 o 
  -3   7   8       73.77       74.12      0.84 o 
  -2   7   8       28.63       29.25      0.74 o 
  -1   7   8        0.56        0.85      0.30 o 
   0   7   8       48.69       47.74      0.93 o 
   1   7   8        0.02        0.21      0.43 o 
  -9   8   8       15.28       14.59      0.95 o 
  -8   8   8        0.08        0.12      0.53 o 
  -7   8   8       12.83       14.32      0.75 o 
  -6   8   8        2.34        0.93      0.54 o 
  -5   8   8        5.25        2.86      0.76 o 
  -4   8   8        1.49        1.18      0.37 o 
  -3   8   8        4.01        4.11      0.86 o 
  -2   8   8       42.84       40.68      0.87 o 
  -1   8   8      290.46      296.25      4.80 o 
   0   8   8       11.22       13.21      1.01 o 
  -8   9   8        0.07       -0.04      0.43 o 
  -7   9   8       15.03       16.00      0.76 o 
  -6   9   8        0.00        0.41      0.46 o 
  -5   9   8      132.06      123.83      2.36 o 
  -4   9   8       22.49       20.35      0.67 o 
  -3   9   8        4.82        4.04      0.96 o 
  -2   9   8        0.13       -0.05      0.62 o 
  -1   9   8       45.10       44.94      1.46 o 
  -6  10   8       35.52       34.65      1.70 o 
  -5  10   8       32.16       29.68      0.73 o 
  -4  10   8        9.66       11.06      1.00 o 
   0 -12   9       97.39      100.76      2.27 o 
   1 -12   9        5.71        7.17      1.01 o 
   2 -12   9       49.96       47.37      2.10 o 
  -2 -11   9       30.72       33.17      2.00 o 
  -1 -11   9        0.46        0.52      0.59 o 
   0 -11   9       27.87       27.92      1.34 o 
   1 -11   9       75.62       79.47      1.75 o 
   2 -11   9        8.69        9.06      0.51 o 
   3 -11   9       39.47       37.18      1.16 o 
   4 -11   9       27.83       27.23      1.30 o 
  -4 -10   9        0.01        0.45      0.68 o 
  -3 -10   9        2.35        2.21      1.59 o 
  -2 -10   9       93.41      105.74      2.16 o 
  -1 -10   9      234.62      240.66      4.14 o 
   0 -10   9        0.33        0.05      0.21 o 
   1 -10   9        3.39        3.36      0.41 o 
   2 -10   9        6.35        7.59      0.61 o 
   3 -10   9       27.57       29.70      0.74 o 
   4 -10   9       29.76       32.06      0.90 o 
   5 -10   9       56.25       63.46      6.12 o 
  -5  -9   9       54.38       61.11      2.75 o 
  -4  -9   9        3.63        1.66      1.62 o 
  -3  -9   9        3.68        2.00      1.59 o 
  -2  -9   9       37.19       37.48      1.37 o 
  -1  -9   9       22.67       22.34      0.87 o 
   0  -9   9      417.03      414.99      9.57 o 
   1  -9   9       81.70       77.35      1.27 o 
   2  -9   9        1.24        0.75      0.34 o 
   3  -9   9        0.43        1.19      0.34 o 
   4  -9   9        0.88        0.71      0.33 o 
   5  -9   9        5.47        4.98      0.82 o 
  -6  -8   9       14.47       13.72      1.15 o 
  -5  -8   9      193.48      196.26      3.27 o 
  -4  -8   9       16.77       18.76      0.87 o 
  -3  -8   9      295.73      287.37      8.03 o 
  -2  -8   9        0.05        0.12      0.26 o 
  -1  -8   9       21.70       19.67      0.70 o 
   0  -8   9       16.37       14.66      0.43 o 
   1  -8   9      211.78      211.70      4.37 o 
   2  -8   9       97.81       90.78      2.07 o 
   3  -8   9       76.73       75.28      1.03 o 
   4  -8   9        2.56        2.66      0.30 o 
   5  -8   9       26.87       24.86      1.22 o 
   6  -8   9        2.75        2.43      0.86 o 
  -7  -7   9        9.04       11.43      1.18 o 
  -6  -7   9        1.04        0.07      0.93 o 
  -5  -7   9        0.70        0.92      0.24 o 
  -4  -7   9      113.09      107.29      2.10 o 
  -3  -7   9       81.76       76.52      2.20 o 
  -2  -7   9      116.51      109.74      1.50 o 
  -1  -7   9       99.22       97.57      1.20 o 
   0  -7   9       25.51       25.26      0.68 o 
   1  -7   9        4.37        3.44      0.27 o 
   2  -7   9       76.28       70.47      0.98 o 
   3  -7   9      230.32      230.38      4.39 o 
   4  -7   9       44.36       42.65      1.50 o 
   5  -7   9       18.43       15.79      1.08 o 
   6  -7   9       10.80        6.34      1.58 o 
  -7  -6   9       75.52       71.61      2.62 o 
  -6  -6   9      107.66      105.82      2.08 o 
  -5  -6   9        0.39        0.09      0.27 o 
  -4  -6   9        1.66        1.84      0.27 o 
  -3  -6   9      132.13      122.96      1.33 o 
  -2  -6   9       23.96       23.90      0.88 o 
  -1  -6   9      162.05      155.43      1.62 o 
   0  -6   9       82.86       64.76      0.85 o 
   1  -6   9      491.66      450.82      4.94 o 
   2  -6   9       10.08        9.14      0.35 o 
   3  -6   9       13.30       12.98      0.36 o 
   4  -6   9       28.14       28.11      1.74 o 
   5  -6   9       74.66       77.93      2.21 o 
   6  -6   9       89.31       93.97      2.83 o 
  -8  -5   9        2.78        2.10      0.46 o 
  -7  -5   9        0.21        0.40      0.40 o 
  -6  -5   9        5.74        5.62      1.08 o 
  -5  -5   9       74.68       77.30      1.74 o 
  -4  -5   9     1417.79     1398.24     15.50 o 
  -3  -5   9      469.02      452.98      4.98 o 
  -2  -5   9        0.91        0.86      0.23 o 
  -1  -5   9       30.00       30.78      0.53 o 
   0  -5   9      171.18      150.37      1.28 o 
   1  -5   9      109.01       93.74      1.19 o 
   2  -5   9      109.65       96.82      1.95 o 
   3  -5   9      156.38      146.15      3.61 o 
   4  -5   9        0.21        0.49      0.56 o 
   5  -5   9        0.16       -0.26      0.74 o 
   6  -5   9       34.17       31.82      1.51 o 
  -8  -4   9      100.85       94.53      4.54 o 
  -7  -4   9        2.49        1.33      0.46 o 
  -6  -4   9       66.25       63.15      1.66 o 
  -5  -4   9       83.32       82.05      1.07 o 
  -4  -4   9      787.87      775.64     14.09 o 
  -3  -4   9      362.73      360.69      5.98 o 
  -2  -4   9      119.02      124.65      1.38 o 
  -1  -4   9       38.81       39.28      0.49 o 
   0  -4   9       57.10       56.66      1.28 o 
   1  -4   9       33.25       30.61      0.89 o 
   2  -4   9       87.93       84.37      1.36 o 
   3  -4   9      257.40      227.22      7.81 o 
   4  -4   9      100.70       98.30      5.89 o 
   5  -4   9       34.22       34.26      1.40 o 
   6  -4   9        0.11        0.14      0.65 o 
  -9  -3   9       16.40       14.96      0.79 o 
  -8  -3   9        6.88        6.70      0.71 o 
  -7  -3   9       17.92       17.18      0.70 o 
  -6  -3   9       52.30       54.46      0.89 o 
  -5  -3   9        0.22        0.09      0.25 o 
  -4  -3   9       56.15       51.98      0.84 o 
  -3  -3   9       62.39       56.92      0.79 o 
  -2  -3   9      870.73      878.75      8.24 o 
  -1  -3   9       51.40       43.85      0.62 o 
   0  -3   9      126.57      125.89      2.43 o 
   1  -3   9      153.74      140.69      2.18 o 
   2  -3   9        0.48        0.87      0.42 o 
   3  -3   9       25.33       20.31      0.78 o 
   4  -3   9        0.20        0.37      0.67 o 
   5  -3   9      280.99      295.95      8.43 o 
   6  -3   9       16.01       15.33      1.65 o 
  -9  -2   9        0.38        0.27      0.46 o 
  -8  -2   9        7.52        8.09      0.71 o 
  -7  -2   9       52.77       53.57      1.36 o 
  -6  -2   9       35.37       35.00      0.78 o 
  -5  -2   9        0.06        0.30      0.34 o 
  -4  -2   9      188.58      185.93      2.21 o 
  -3  -2   9        0.57        0.50      0.16 o 
  -2  -2   9        1.98        1.84      0.19 o 
  -1  -2   9       98.51       95.82      1.55 o 
   0  -2   9     1247.61     1277.26     19.40 o 
   1  -2   9       85.27       87.97      1.80 o 
   2  -2   9        0.45        0.66      0.51 o 
   3  -2   9       15.40       14.62      1.55 o 
   4  -2   9        8.89        8.65      1.21 o 
   5  -2   9        2.50        2.28      0.74 o 
   6  -2   9       34.14       34.22      1.82 o 
  -9  -1   9       18.57       18.84      0.93 o 
  -8  -1   9        3.40        3.94      0.58 o 
  -7  -1   9       16.12       16.59      0.77 o 
  -6  -1   9      157.45      152.58      3.08 o 
  -5  -1   9       22.15       25.10      0.78 o 
  -4  -1   9      360.36      373.51      4.32 o 
  -3  -1   9        7.76        9.85      0.24 o 
  -2  -1   9      245.63      235.83      2.27 o 
  -1  -1   9       64.69       58.85      1.40 o 
   0  -1   9       15.96       13.74      0.76 o 
   1  -1   9        6.08        6.59      0.58 o 
   2  -1   9      306.94      315.35      4.16 o 
   3  -1   9       59.77       69.23      1.31 o 
   4  -1   9      238.93      256.68      5.31 o 
   5  -1   9        1.99        1.49      0.70 o 
 -10   0   9        8.33        7.26      0.77 o 
  -9   0   9        4.54        3.57      1.15 o 
  -8   0   9       90.17       97.67      1.62 o 
  -7   0   9        6.67        6.44      0.55 o 
  -6   0   9        0.60        0.72      0.42 o 
  -5   0   9       60.47       52.78      1.17 o 
  -4   0   9       23.55       21.30      0.41 o 
  -3   0   9      128.11      127.88      1.18 o 
  -2   0   9       40.17       39.62      0.62 o 
  -1   0   9     1452.33     1472.94     22.88 o 
   0   0   9       31.97       31.21      0.92 o 
   1   0   9        6.46        5.37      0.70 o 
   2   0   9        1.89        2.77      0.69 o 
   3   0   9      134.02      142.27      2.09 o 
   4   0   9       51.26       52.52      1.25 o 
   5   0   9       26.67       27.16      1.33 o 
 -10   1   9        0.01       -0.02      0.51 o 
  -9   1   9       28.17       28.77      1.49 o 
  -8   1   9       60.93       64.03      1.65 o 
  -7   1   9      113.07      114.09      2.73 o 
  -6   1   9       17.23       20.37      0.64 o 
  -5   1   9       14.89       14.36      0.53 o 
  -4   1   9        0.84        0.82      0.24 o 
  -3   1   9        4.48        4.35      0.50 o 
  -2   1   9      184.38      187.84      1.57 o 
  -1   1   9       24.98       24.27      0.84 o 
   0   1   9      879.61      869.30     12.53 o 
   1   1   9      288.92      265.56      9.40 o 
   2   1   9        8.69        9.19      0.76 o 
   3   1   9        6.12        5.50      0.90 o 
   4   1   9       27.14       27.01      1.00 o 
   5   1   9        8.60       10.49      0.77 o 
 -10   2   9        7.97        7.16      1.71 o 
  -9   2   9       39.88       42.74      1.13 o 
  -8   2   9        6.31        6.11      0.64 o 
  -7   2   9        4.55        4.63      0.53 o 
  -6   2   9       71.26       70.50      1.13 o 
  -5   2   9      136.89      132.85      2.24 o 
  -4   2   9       32.49       30.24      0.83 o 
  -3   2   9       23.31       21.82      0.48 o 
  -2   2   9        1.44        1.72      0.13 o 
  -1   2   9       31.73       21.68     10.30 o 
   0   2   9       10.97       12.59      0.82 o 
   1   2   9       77.71       82.63      3.08 o 
   2   2   9      266.45      253.47      9.72 o 
   3   2   9      164.70      166.75      3.26 o 
   4   2   9       21.33       22.78      1.04 o 
 -10   3   9       33.85       36.63      1.20 o 
  -9   3   9       34.61       38.89      2.26 o 
  -8   3   9       26.36       26.54      1.13 o 
  -7   3   9        5.50        5.09      0.53 o 
  -6   3   9       14.06       14.52      0.61 o 
  -5   3   9       17.13       16.50      0.52 o 
  -4   3   9      143.01      142.59      2.41 o 
  -3   3   9       12.78       12.03      0.38 o 
  -2   3   9        3.44        2.82      0.43 o 
  -1   3   9       80.24       72.10      1.36 o 
   0   3   9       13.84       11.87      0.34 o 
   1   3   9       33.86       31.45      0.64 o 
   2   3   9       15.48       15.18      0.44 o 
   3   3   9      225.90      241.50      6.33 o 
   4   3   9        1.42        1.28      0.72 o 
 -10   4   9        7.58        4.83      1.54 o 
  -9   4   9      165.52      170.44      3.35 o 
  -8   4   9       77.60       79.42      1.72 o 
  -7   4   9       45.70       48.91      1.07 o 
  -6   4   9        6.39        7.70      0.51 o 
  -5   4   9       12.99       14.50      0.59 o 
  -4   4   9       11.76       11.70      0.48 o 
  -3   4   9       47.94       51.27      0.69 o 
  -2   4   9       56.75       55.33      0.69 o 
  -1   4   9       49.58       51.31      0.86 o 
   0   4   9       10.07       12.89      0.58 o 
   1   4   9       67.34       62.03      1.65 o 
   2   4   9        3.45        2.96      0.57 o 
   3   4   9        1.29        2.55      0.67 o 
 -10   5   9        0.02        0.45      0.58 o 
  -9   5   9        2.01        2.34      1.04 o 
  -8   5   9       20.42       21.56      0.87 o 
  -7   5   9        1.14        1.20      0.43 o 
  -6   5   9       55.68       53.45      1.05 o 
  -5   5   9      519.54      514.19      5.58 o 
  -4   5   9       20.51       19.51      0.67 o 
  -3   5   9        0.53        1.08      0.24 o 
  -2   5   9        0.68        0.41      0.25 o 
  -1   5   9       67.87       67.35      1.17 o 
   0   5   9       74.67       71.98      1.14 o 
   1   5   9       21.08       21.03      0.68 o 
   2   5   9       87.69       87.95      1.78 o 
  -9   6   9       37.50       36.48      1.46 o 
  -8   6   9        0.01        0.33      0.45 o 
  -7   6   9        1.04        0.69      0.46 o 
  -6   6   9       28.75       26.91      0.75 o 
  -5   6   9        1.19        1.80      0.42 o 
  -4   6   9       13.80       14.43      0.56 o 
  -3   6   9      238.25      230.08      2.46 o 
  -2   6   9        2.38        1.76      0.32 o 
  -1   6   9        5.63        4.64      0.62 o 
   0   6   9       17.41       19.14      0.60 o 
   1   6   9       57.98       54.96      0.93 o 
  -9   7   9        6.02        6.48      0.90 o 
  -8   7   9       20.67       20.74      0.88 o 
  -7   7   9        0.67        0.51      0.47 o 
  -6   7   9       20.16       20.82      0.72 o 
  -5   7   9        0.37        0.37      0.47 o 
  -4   7   9        3.57        3.04      0.31 o 
  -3   7   9       10.16        9.76      0.52 o 
  -2   7   9       65.16       57.09      0.94 o 
  -1   7   9       28.07       24.13      0.59 o 
   0   7   9        0.21        0.41      0.32 o 
  -8   8   9        3.37        1.57      0.90 o 
  -7   8   9       19.18       22.15      0.88 o 
  -6   8   9       69.22       68.98      1.39 o 
  -5   8   9       73.75       73.34      1.41 o 
  -4   8   9       19.14       18.34      0.64 o 
  -3   8   9       10.98       10.16      0.62 o 
  -2   8   9       16.66       15.80      0.59 o 
  -1   8   9      193.94      197.35      3.75 o 
  -7   9   9        1.56        0.52      0.48 o 
  -6   9   9      180.96      182.48      3.29 o 
  -5   9   9        3.97        2.25      0.36 o 
  -4   9   9       12.29       10.64      0.63 o 
  -3   9   9       36.98       36.24      1.80 o 
  -2 -11  10       28.27       28.34      1.26 o 
  -1 -11  10      139.22      142.09      2.66 o 
   0 -11  10       52.80       51.09      1.39 o 
   1 -11  10       11.43       11.77      0.76 o 
   2 -11  10        3.53        2.63      2.96 o 
   3 -11  10      107.71      108.21      2.07 o 
  -3 -10  10        7.62        7.82      1.50 o 
  -2 -10  10       86.35       91.51      2.29 o 
  -1 -10  10        1.61        0.62      0.79 o 
   0 -10  10      336.69      326.55      5.29 o 
   1 -10  10        0.57        0.30      0.32 o 
   2 -10  10       17.95       17.64      0.65 o 
   3 -10  10        0.68        0.68      0.54 o 
   4 -10  10       76.29       82.94      2.77 o 
  -5  -9  10        0.45        0.50      0.67 o 
  -4  -9  10       56.82       62.63      2.82 o 
  -3  -9  10        0.28        0.03      0.49 o 
  -2  -9  10        3.36        2.82      0.30 o 
  -1  -9  10        6.70        5.68      0.35 o 
   0  -9  10        6.21        4.29      0.34 o 
   1  -9  10       51.85       45.69      0.89 o 
   2  -9  10       66.16       65.13      2.36 o 
   3  -9  10       73.89       77.63      1.42 o 
   4  -9  10        8.55       11.18      0.78 o 
  -5  -8  10       19.65       16.76      0.94 o 
  -4  -8  10      156.92      161.21      3.20 o 
  -3  -8  10        2.56        2.42      0.30 o 
  -2  -8  10      125.20      115.22      2.50 o 
  -1  -8  10      124.11      123.36      1.82 o 
   0  -8  10        5.40        5.05      0.53 o 
   1  -8  10        2.30        2.17      0.32 o 
   2  -8  10        7.34        6.84      0.50 o 
   3  -8  10       80.20       88.45      1.85 o 
   4  -8  10      134.10      142.90      3.20 o 
   5  -8  10        0.37        0.36      0.77 o 
  -6  -7  10       14.67       13.31      0.71 o 
  -5  -7  10        1.02        0.59      0.34 o 
  -4  -7  10       11.33        9.49      0.41 o 
  -3  -7  10       18.61       18.76      0.63 o 
  -2  -7  10      333.30      323.01      3.18 o 
  -1  -7  10      253.44      253.04      2.48 o 
   0  -7  10      124.73      122.11      2.71 o 
   1  -7  10      127.09      118.80      3.01 o 
   2  -7  10        2.96        2.06      0.33 o 
   3  -7  10        3.30        2.99      1.17 o 
   4  -7  10       24.74       21.99      7.53 o 
   5  -7  10        3.46        3.27      0.84 o 
  -7  -6  10        2.49        1.99      1.00 o 
  -6  -6  10        4.96        3.80      1.45 o 
  -5  -6  10       21.69       21.77      0.55 o 
  -4  -6  10       84.43       80.69      1.08 o 
  -3  -6  10        3.20        3.00      0.35 o 
  -2  -6  10        2.72        2.72      0.30 o 
  -1  -6  10       70.77       69.12      0.98 o 
   0  -6  10      834.41      785.03     10.51 o 
   1  -6  10        0.29        0.88      0.18 o 
   2  -6  10      240.00      248.98      3.93 o 
   3  -6  10       67.21       68.57      1.48 o 
   4  -6  10        0.02        0.25      0.58 o 
   5  -6  10        1.18        1.15      0.90 o 
  -8  -5  10       18.52       18.08      0.96 o 
  -7  -5  10        0.29        0.47      0.38 o 
  -6  -5  10        3.07        0.98      0.59 o 
  -5  -5  10      194.06      189.65      2.73 o 
  -4  -5  10      492.75      484.34      5.88 o 
  -3  -5  10       16.42       15.88      0.43 o 
  -2  -5  10        2.64        3.19      0.28 o 
  -1  -5  10        8.89        6.50      0.48 o 
   0  -5  10      108.16      104.36      1.60 o 
   1  -5  10      182.03      198.09      3.41 o 
   2  -5  10       41.95       46.14      1.17 o 
   3  -5  10       32.97       42.37      1.24 o 
   4  -5  10       38.96       38.59      1.39 o 
   5  -5  10       46.62       44.30      1.70 o 
  -8  -4  10        9.60        8.60      1.94 o 
  -7  -4  10        0.56        0.35      0.42 o 
  -6  -4  10        0.74        0.41      0.33 o 
  -5  -4  10        1.80        1.79      0.39 o 
  -4  -4  10        9.04        9.60      0.41 o 
  -3  -4  10        1.24        0.93      0.22 o 
  -2  -4  10       55.27       58.94      1.30 o 
  -1  -4  10      341.77      310.70      3.60 o 
   0  -4  10        4.81        5.28      0.90 o 
   1  -4  10       17.35       16.44      0.83 o 
   2  -4  10       88.18      105.40      1.70 o 
   3  -4  10       31.18       33.74      1.00 o 
   4  -4  10        0.91        0.86      0.69 o 
   5  -4  10        0.24        0.96      0.73 o 
  -9  -3  10       14.51       14.52      0.92 o 
  -8  -3  10       45.31       44.34      1.12 o 
  -7  -3  10       35.39       35.22      0.96 o 
  -6  -3  10      125.06      120.96      2.55 o 
  -5  -3  10      129.30      133.01      1.60 o 
  -4  -3  10        3.68        3.34      0.33 o 
  -3  -3  10       25.30       23.50      0.56 o 
  -2  -3  10        3.31        2.78      0.30 o 
  -1  -3  10      171.23      164.82      2.49 o 
   0  -3  10       94.40       96.34      1.72 o 
   1  -3  10      356.66      386.06      6.02 o 
   2  -3  10        9.03       10.88      0.70 o 
   3  -3  10        0.01        0.30      0.45 o 
   4  -3  10        0.32        0.71      0.65 o 
   5  -3  10       34.98       32.99      8.97 o 
  -9  -2  10        0.70        0.42      0.52 o 
  -8  -2  10        2.50        2.19      0.49 o 
  -7  -2  10        0.96        1.16      0.49 o 
  -6  -2  10      167.83      169.78      2.12 o 
  -5  -2  10      206.99      196.72      2.03 o 
  -4  -2  10        1.98        2.01      0.29 o 
  -3  -2  10      365.27      369.80      3.93 o 
  -2  -2  10       15.75       13.32      0.77 o 
  -1  -2  10       34.85       32.59      1.29 o 
   0  -2  10       77.00       70.80      1.44 o 
   1  -2  10       82.55       83.00      1.64 o 
   2  -2  10      172.79      176.38      3.28 o 
   3  -2  10      206.38      219.87      3.09 o 
   4  -2  10       31.81       34.00      2.32 o 
   5  -2  10       25.04       26.91      1.12 o 
  -9  -1  10        6.03        7.36      1.04 o 
  -8  -1  10       81.39       84.78      2.95 o 
  -7  -1  10        2.11        2.27      0.51 o 
  -6  -1  10       24.97       23.83      0.62 o 
  -5  -1  10       27.90       29.28      0.95 o 
  -4  -1  10      106.87      101.65      2.62 o 
  -3  -1  10      199.44      193.75      4.27 o 
  -2  -1  10        6.19        5.49      0.78 o 
  -1  -1  10      367.73      365.54      5.23 o 
   0  -1  10        5.26        5.25      0.98 o 
   1  -1  10        1.70        1.77      0.57 o 
   2  -1  10        4.56        7.34      0.77 o 
   3  -1  10      541.55      579.36      7.67 o 
   4  -1  10       10.12        7.91      0.96 o 
   5  -1  10        5.93        7.28      0.80 o 
  -9   0  10       15.81       14.27      0.83 o 
  -8   0  10        0.17        0.43      0.43 o 
  -7   0  10      158.88      161.58      4.31 o 
  -6   0  10      206.19      201.57      3.24 o 
  -5   0  10       19.63       20.44      0.55 o 
  -4   0  10       45.55       42.75      0.88 o 
  -3   0  10      143.56      133.10      3.03 o 
  -2   0  10      592.80      572.37      8.17 o 
  -1   0  10      602.90      601.75      9.05 o 
   0   0  10       68.13       72.12      1.69 o 
   1   0  10       34.40       34.71      1.41 o 
   2   0  10       14.92       16.62      1.15 o 
   3   0  10       13.66       16.49      1.47 o 
   4   0  10       25.49       29.35      1.30 o 
 -10   1  10       25.23       24.71      1.26 o 
  -9   1  10        1.21        0.72      0.55 o 
  -8   1  10       11.88       11.87      0.73 o 
  -7   1  10       30.26       30.21      0.94 o 
  -6   1  10      296.09      306.22      5.96 o 
  -5   1  10       80.29       76.44      2.17 o 
  -4   1  10       75.13       74.25      2.30 o 
  -3   1  10       35.03       31.78      0.62 o 
  -2   1  10       23.86       20.30      0.83 o 
  -1   1  10       38.06       38.69      1.28 o 
   0   1  10       18.67       19.24      1.27 o 
   1   1  10       17.10       15.19      0.86 o 
   2   1  10       25.43       29.02      1.12 o 
   3   1  10       50.15       52.26      1.78 o 
   4   1  10        1.38        1.58      0.68 o 
 -10   2  10        5.37        3.46      0.81 o 
  -9   2  10        0.91        0.94      0.64 o 
  -8   2  10        0.03        0.36      0.41 o 
  -7   2  10        4.44        5.27      0.50 o 
  -6   2  10       42.21       41.21      1.11 o 
  -5   2  10       20.09       20.66      0.60 o 
  -4   2  10      289.51      278.77      8.61 o 
  -3   2  10      245.18      248.03      4.01 o 
  -2   2  10        2.42        2.39      0.54 o 
  -1   2  10       23.35       20.34      0.80 o 
   0   2  10        3.68        3.64      0.15 o 
   1   2  10       36.83       40.80      1.36 o 
   2   2  10       47.27       53.57      1.48 o 
   3   2  10      112.12      120.28      2.51 o 
 -10   3  10        0.08        0.41      0.53 o 
  -9   3  10        5.73        6.40      0.77 o 
  -8   3  10       32.83       33.45      0.96 o 
  -7   3  10       20.99       21.60      0.72 o 
  -6   3  10       16.36       16.84      0.56 o 
  -5   3  10       12.22       13.16      0.59 o 
  -4   3  10       29.03       27.82      0.72 o 
  -3   3  10       69.08       64.23      1.30 o 
  -2   3  10      421.08      400.78      5.84 o 
  -1   3  10       65.07       65.71      2.72 o 
   0   3  10        0.29        0.06      0.14 o 
   1   3  10       12.59       13.48      1.30 o 
   2   3  10        1.08        0.93      0.58 o 
   3   3  10        0.48        0.55      0.68 o 
  -9   4  10        1.13        1.55      0.69 o 
  -8   4  10        0.26        0.69      0.52 o 
  -7   4  10       37.34       37.45      1.15 o 
  -6   4  10       40.53       38.55      0.87 o 
  -5   4  10      114.31      115.36      1.52 o 
  -4   4  10        6.90        9.36      0.75 o 
  -3   4  10        0.20        0.57      0.25 o 
  -2   4  10        0.43        0.23      0.20 o 
  -1   4  10        3.99        4.60      0.26 o 
   0   4  10      406.03      400.58      9.52 o 
   1   4  10       14.81       13.95      0.81 o 
   2   4  10       55.83       55.23      1.48 o 
  -9   5  10        1.00        0.27      0.52 o 
  -8   5  10        0.49        0.95      0.51 o 
  -7   5  10        0.05        0.06      0.39 o 
  -6   5  10       90.98       93.84      1.40 o 
  -5   5  10        3.42        4.37      0.86 o 
  -4   5  10       34.48       33.11      0.76 o 
  -3   5  10       24.54       23.57      0.54 o 
  -2   5  10       26.80       28.77      0.63 o 
  -1   5  10        5.19        4.98      0.51 o 
   0   5  10        1.45        0.82      0.47 o 
   1   5  10      149.68      152.79      3.04 o 
  -9   6  10        3.76        5.55      0.71 o 
  -8   6  10        0.33        0.51      0.50 o 
  -7   6  10        7.73        6.56      0.61 o 
  -6   6  10        0.96        0.92      0.43 o 
  -5   6  10       27.44       28.97      0.73 o 
  -4   6  10       25.70       26.13      0.54 o 
  -3   6  10        2.86        2.68      0.36 o 
  -2   6  10       29.99       29.27      0.63 o 
  -1   6  10      113.01      109.88      1.45 o 
   0   6  10        0.22        0.70      0.96 o 
  -8   7  10        6.63        7.33      1.54 o 
  -7   7  10       14.57       13.29      0.78 o 
  -6   7  10        2.49        2.15      0.51 o 
  -5   7  10        0.27        0.00      0.37 o 
  -4   7  10        2.82        2.85      0.33 o 
  -3   7  10        6.29        7.95      0.62 o 
  -2   7  10       21.08       21.91      0.94 o 
  -1   7  10        0.09        0.07      0.30 o 
  -7   8  10        0.24        0.43      0.55 o 
  -6   8  10       17.76       16.71      0.74 o 
  -5   8  10        6.19        6.91      0.71 o 
  -4   8  10        9.71        9.37      0.52 o 
  -3   8  10        1.43        1.53      0.49 o 
  -2   8  10        3.55        3.01      0.40 o 
   0 -11  11       17.50       19.63      0.90 o 
   1 -11  11        1.99        1.25      0.46 o 
  -3 -10  11        7.09        2.65      3.06 o 
  -2 -10  11       50.47       52.14      2.67 o 
  -1 -10  11       58.30       59.90      2.14 o 
   0 -10  11       22.50       23.51      0.62 o 
   1 -10  11       40.17       39.46      1.62 o 
   2 -10  11       18.33       17.55      1.12 o 
   3 -10  11      169.55      187.10      6.07 o 
  -4  -9  11      121.21      129.01      4.02 o 
  -3  -9  11      126.55      125.78      3.69 o 
  -2  -9  11        0.00        0.14      0.28 o 
  -1  -9  11        0.01        0.05      0.23 o 
   0  -9  11        3.71        5.34      0.86 o 
   1  -9  11       55.41       56.53      2.27 o 
   2  -9  11       43.94       50.63      1.47 o 
   3  -9  11      131.15      139.73      5.01 o 
  -5  -8  11        1.44        0.28      0.42 o 
  -4  -8  11       59.09       57.92      1.82 o 
  -3  -8  11       30.21       27.44      0.72 o 
  -2  -8  11      223.83      215.26      2.42 o 
  -1  -8  11       48.21       40.97      0.72 o 
   0  -8  11        0.48        0.60      0.23 o 
   1  -8  11        9.85       10.97      0.77 o 
   2  -8  11        1.74        2.55      1.08 o 
   3  -8  11       43.47       44.86      1.34 o 
   4  -8  11       16.75       18.36      1.23 o 
  -6  -7  11        3.01        0.80      0.55 o 
  -5  -7  11      215.67      213.42      3.44 o 
  -4  -7  11        2.08        1.33      0.49 o 
  -3  -7  11        6.35        5.43      0.39 o 
  -2  -7  11        0.01        0.23      0.24 o 
  -1  -7  11      112.19      108.63      1.28 o 
   0  -7  11       58.87       51.35      1.21 o 
   1  -7  11       46.33       50.97      1.56 o 
   2  -7  11       12.24       14.73      0.93 o 
   3  -7  11        2.61        2.34      0.92 o 
   4  -7  11        6.01        4.27      1.93 o 
  -7  -6  11        3.19        1.82      0.88 o 
  -6  -6  11      121.11      115.21      3.56 o 
  -5  -6  11       26.02       24.26      0.99 o 
  -4  -6  11      105.46      100.90      1.79 o 
  -3  -6  11       75.33       72.49      1.72 o 
  -2  -6  11        1.13        1.73      0.32 o 
  -1  -6  11        3.11        1.51      0.53 o 
   0  -6  11       12.21       11.61      0.75 o 
   1  -6  11      165.13      182.39      4.62 o 
   2  -6  11       61.92       73.29      2.09 o 
   3  -6  11        0.67        0.35      0.55 o 
   4  -6  11        0.45       -0.10      0.49 o 
  -7  -5  11        4.12        2.26      0.99 o 
  -6  -5  11       10.11        7.65      1.27 o 
  -5  -5  11      192.82      184.90      3.14 o 
  -4  -5  11       28.74       28.69      0.58 o 
  -3  -5  11       39.93       36.91      0.72 o 
  -2  -5  11        3.81        3.13      0.33 o 
  -1  -5  11      594.54      555.30     11.82 o 
   0  -5  11       17.54       16.19      0.85 o 
   1  -5  11        3.68        2.45      1.94 o 
   2  -5  11        9.49        9.62      1.03 o 
   3  -5  11       89.80       98.49      1.82 o 
   4  -5  11       77.05       86.93      3.35 o 
  -8  -4  11        0.95        0.70      0.49 o 
  -7  -4  11        0.58        0.36      0.35 o 
  -6  -4  11      378.74      383.65      5.77 o 
  -5  -4  11      174.06      171.81      3.75 o 
  -4  -4  11       42.60       38.42      0.69 o 
  -3  -4  11        5.76        6.13      0.30 o 
  -2  -4  11      392.83      374.03      6.22 o 
  -1  -4  11       87.51       83.51      1.66 o 
   0  -4  11      263.79      262.59      5.56 o 
   1  -4  11      149.05      161.89      3.18 o 
   2  -4  11        5.11        4.29      3.09 o 
   3  -4  11        1.04        0.81      0.55 o 
   4  -4  11       45.49       50.61      2.10 o 
  -8  -3  11        2.93        2.75      0.63 o 
  -7  -3  11       45.56       43.41      1.74 o 
  -6  -3  11      290.49      296.14      4.08 o 
  -5  -3  11       35.14       36.72      1.01 o 
  -4  -3  11       46.23       46.25      0.66 o 
  -3  -3  11        6.68        7.13      0.27 o 
  -2  -3  11       23.04       23.61      1.09 o 
  -1  -3  11      101.29       96.63      1.81 o 
   0  -3  11      121.16      119.40      2.48 o 
   1  -3  11      243.88      256.96      4.11 o 
   2  -3  11      155.81      169.10      3.06 o 
   3  -3  11        7.98        7.33      0.74 o 
   4  -3  11        1.67        1.78      0.73 o 
  -9  -2  11       16.01       16.29      1.12 o 
  -8  -2  11        1.95        2.44      0.51 o 
  -7  -2  11        0.04        0.08      0.33 o 
  -6  -2  11        0.10       -0.19      0.29 o 
  -5  -2  11       28.11       27.22      0.67 o 
  -4  -2  11      182.58      182.15      2.41 o 
  -3  -2  11       81.66       82.51      1.14 o 
  -2  -2  11       13.73       14.67      1.16 o 
  -1  -2  11      128.84      118.09      2.12 o 
   0  -2  11        8.93       10.17      0.82 o 
   1  -2  11       54.53       57.18      1.48 o 
   2  -2  11        0.08        0.12      0.55 o 
   3  -2  11      188.51      213.68      5.04 o 
   4  -2  11       17.95       20.11      1.17 o 
  -9  -1  11       10.09        9.60      0.94 o 
  -8  -1  11        3.96        3.67      0.65 o 
  -7  -1  11        1.50        1.07      0.51 o 
  -6  -1  11       24.43       25.24      0.76 o 
  -5  -1  11        0.43        0.79      0.34 o 
  -4  -1  11        7.37        7.37      0.32 o 
  -3  -1  11       46.08       43.26      1.16 o 
  -2  -1  11      809.11      828.56     12.43 o 
  -1  -1  11       42.19       41.30      2.70 o 
   0  -1  11       21.94       24.22      1.09 o 
   1  -1  11       39.41       41.76      1.39 o 
   2  -1  11       43.86       50.12      1.76 o 
   3  -1  11        3.92        3.98      0.83 o 
   4  -1  11       11.28        9.68      1.25 o 
  -9   0  11       15.32       16.06      0.82 o 
  -8   0  11       26.62       28.35      0.88 o 
  -7   0  11        7.84        9.85      0.66 o 
  -6   0  11       57.51       58.96      1.77 o 
  -5   0  11       11.84       11.50      0.91 o 
  -4   0  11       76.33       75.46      1.41 o 
  -3   0  11        0.91        0.51      0.13 o 
  -2   0  11       85.93       86.14      2.10 o 
  -1   0  11       38.14       39.37      1.30 o 
   0   0  11      213.06      218.11      3.52 o 
   1   0  11       39.65       43.83      1.40 o 
   2   0  11      304.79      343.55      5.78 o 
   3   0  11        0.19        0.22      0.61 o 
  -9   1  11       11.16       12.13      0.98 o 
  -8   1  11        5.59        5.51      0.74 o 
  -7   1  11       10.33       10.76      0.57 o 
  -6   1  11        0.85        1.65      0.42 o 
  -5   1  11       70.96       69.31      1.80 o 
  -4   1  11        2.25        2.13      0.27 o 
  -3   1  11      612.03      614.66      9.96 o 
  -2   1  11        1.88        2.24      0.61 o 
  -1   1  11        1.37        0.96      0.53 o 
   0   1  11        8.82       10.72      0.80 o 
   1   1  11      240.62      249.24      4.54 o 
   2   1  11       16.84       16.24      1.66 o 
   3   1  11       13.98       14.90      1.27 o 
  -9   2  11       22.69       24.55      1.22 o 
  -8   2  11       18.23       17.31      0.78 o 
  -7   2  11       16.76       16.41      0.64 o 
  -6   2  11        7.18        7.75      0.69 o 
  -5   2  11        1.65        1.83      0.30 o 
  -4   2  11      152.21      152.11      2.90 o 
  -3   2  11        1.23        1.28      0.25 o 
  -2   2  11      173.15      150.26      7.62 o 
  -1   2  11       51.50       54.62      2.15 o 
   0   2  11       12.91       13.02      0.98 o 
   1   2  11        0.21       -0.27      0.63 o 
   2   2  11       54.93       59.34      1.70 o 
  -9   3  11        5.37        4.22      0.71 o 
  -8   3  11       56.66       58.10      2.54 o 
  -7   3  11       42.36       41.69      1.97 o 
  -6   3  11        5.61        5.05      0.49 o 
  -5   3  11        0.23        0.32      0.25 o 
  -4   3  11       16.63       16.44      1.14 o 
  -3   3  11       51.37       46.22      1.11 o 
  -2   3  11        0.78        0.31      0.20 o 
  -1   3  11       34.28       39.62      1.35 o 
   0   3  11       64.35       63.52      1.86 o 
   1   3  11       78.43       83.38      2.64 o 
   2   3  11        5.40        4.30      1.18 o 
  -9   4  11        3.01        2.75      0.78 o 
  -8   4  11        0.28        0.19      0.49 o 
  -7   4  11        8.60        7.79      0.61 o 
  -6   4  11      113.99      116.50      2.04 o 
  -5   4  11       12.53       13.60      0.53 o 
  -4   4  11        2.97        2.57      0.39 o 
  -3   4  11       35.78       30.55      0.60 o 
  -2   4  11       12.18       12.55      0.80 o 
  -1   4  11        7.18        3.29      1.65 o 
   0   4  11        6.22        6.42      0.72 o 
   1   4  11      172.38      178.56      3.66 o 
  -9   5  11        1.85        2.81      0.63 o 
  -8   5  11        1.86        1.90      0.52 o 
  -7   5  11        0.08        0.26      0.43 o 
  -6   5  11        0.06       -0.02      0.40 o 
  -5   5  11       19.16       19.91      0.61 o 
  -4   5  11      101.95       96.46      2.16 o 
  -3   5  11        0.82        0.83      0.31 o 
  -2   5  11        0.25        0.13      0.44 o 
  -1   5  11        9.34        7.93      4.71 o 
   0   5  11        1.77        1.56      0.95 o 
  -8   6  11       12.08       11.10      0.82 o 
  -7   6  11      179.50      177.98      3.83 o 
  -6   6  11        0.83        0.82      0.45 o 
  -5   6  11        8.52       10.12      0.64 o 
  -4   6  11        0.53        0.58      0.27 o 
  -3   6  11       24.52       22.77      0.61 o 
  -2   6  11       36.31       32.49      1.11 o 
  -1   6  11       17.60       18.19      1.00 o 
  -7   7  11        0.04        0.52      0.57 o 
  -6   7  11       21.10       21.37      0.96 o 
  -5   7  11       95.31       93.35      1.16 o 
  -4   7  11        6.63        5.27      0.53 o 
  -3   7  11        2.05        1.57      0.38 o 
  -2   7  11        2.24        1.86      1.01 o 
  -2 -10  12       14.38       15.34      0.80 o 
  -1 -10  12       16.97       17.80      0.90 o 
   0 -10  12        0.22        0.22      0.42 o 
   1 -10  12      160.34      158.85      4.95 o 
  -3  -9  12        2.40        1.44      0.47 o 
  -2  -9  12      269.70      263.79      3.11 o 
  -1  -9  12        0.97        1.17      0.56 o 
   0  -9  12        2.38        1.91      0.55 o 
   1  -9  12        2.23        1.10      1.08 o 
   2  -9  12      142.70      168.55      3.39 o 
  -5  -8  12        2.09        2.51      0.99 o 
  -4  -8  12        3.25        3.52      0.47 o 
  -3  -8  12       40.39       37.33      1.06 o 
  -2  -8  12        6.03        6.41      0.44 o 
  -1  -8  12       56.15       51.75      1.47 o 
   0  -8  12       76.30       77.56      1.86 o 
   1  -8  12       47.01       50.15      1.69 o 
   2  -8  12       16.19       18.65      1.38 o 
   3  -8  12       10.76       12.34      1.07 o 
  -6  -7  12       55.79       58.01      1.68 o 
  -5  -7  12        8.27        8.45      0.54 o 
  -4  -7  12       68.38       67.29      1.68 o 
  -3  -7  12       37.60       36.21      0.96 o 
  -2  -7  12        4.59        4.49      0.33 o 
  -1  -7  12        0.56       -0.05      0.41 o 
   0  -7  12        0.03        0.03      0.44 o 
   1  -7  12      152.43      162.78      2.99 o 
   2  -7  12      135.75      150.16      2.96 o 
   3  -7  12        0.25       -0.06      0.60 o 
  -6  -6  12        3.46        3.33      0.49 o 
  -5  -6  12        0.18        0.86      0.35 o 
  -4  -6  12      249.01      232.33      6.47 o 
  -3  -6  12       81.33       75.27      1.30 o 
  -2  -6  12       22.00       22.66      0.93 o 
  -1  -6  12        9.59        7.95      4.80 o 
   0  -6  12        1.12        0.04      0.46 o 
   1  -6  12        1.03        0.13      0.54 o 
   2  -6  12       40.06       46.54      1.57 o 
   3  -6  12       30.77       28.33      1.39 o 
  -7  -5  12       29.54       29.43      0.94 o 
  -6  -5  12       30.68       29.57      1.11 o 
  -5  -5  12        3.71        1.63      0.85 o 
  -4  -5  12       18.19       16.80      0.49 o 
  -3  -5  12       48.06       46.71      0.85 o 
  -2  -5  12      358.32      345.43      5.26 o 
  -1  -5  12        2.41        4.59      0.70 o 
   0  -5  12       67.18       66.35      1.89 o 
   1  -5  12       17.22       19.60      1.05 o 
   2  -5  12        4.20        3.01      2.33 o 
   3  -5  12       17.07       17.34      1.23 o 
   4  -5  12       69.55       73.40      2.03 o 
  -7  -4  12       77.38       75.86      2.52 o 
  -6  -4  12      358.34      341.94      5.04 o 
  -5  -4  12       25.47       25.61      0.57 o 
  -4  -4  12       15.21       12.07      0.43 o 
  -3  -4  12        6.81        6.60      0.37 o 
  -2  -4  12       53.05       52.17      1.60 o 
  -1  -4  12       85.83       91.65      2.16 o 
   0  -4  12       21.26       24.32      1.41 o 
   1  -4  12       10.02       14.10      1.24 o 
   2  -4  12       28.79       29.31      3.07 o 
   3  -4  12       29.36       31.56      1.49 o 
   4  -4  12        5.37        4.82      0.89 o 
  -8  -3  12        2.84        1.84      0.56 o 
  -7  -3  12       17.18       16.65      0.76 o 
  -6  -3  12        0.66        0.03      0.34 o 
  -5  -3  12       13.82       13.54      0.90 o 
  -4  -3  12       58.00       58.25      1.17 o 
  -3  -3  12      137.15      127.95      1.63 o 
  -2  -3  12        5.55        5.78      0.72 o 
  -1  -3  12       27.18       26.19      1.30 o 
   0  -3  12       59.65       63.00      1.64 o 
   1  -3  12       11.22       11.96      1.18 o 
   2  -3  12        2.49        2.36      0.81 o 
   3  -3  12        6.42        5.07      0.93 o 
  -8  -2  12       47.56       42.96      1.28 o 
  -7  -2  12      111.14      112.14      3.70 o 
  -6  -2  12        2.10        1.66      0.40 o 
  -5  -2  12       63.14       62.28      1.04 o 
  -4  -2  12        4.09        3.46      0.40 o 
  -3  -2  12       80.59       79.95      1.75 o 
  -2  -2  12       56.69       57.27      1.53 o 
  -1  -2  12      249.90      267.00      4.26 o 
   0  -2  12        3.29        3.29      0.72 o 
   1  -2  12        5.49        5.72      1.04 o 
   2  -2  12        0.85        0.66      0.71 o 
   3  -2  12       50.34       56.86      2.94 o 
  -9  -1  12        0.89        0.42      0.52 o 
  -8  -1  12       70.86       72.38      1.35 o 
  -7  -1  12       62.04       63.32      2.44 o 
  -6  -1  12       11.61       11.29      1.20 o 
  -5  -1  12      201.02      201.96      4.07 o 
  -4  -1  12       50.91       49.41      0.86 o 
  -3  -1  12       21.83       21.38      1.03 o 
  -2  -1  12        4.28        4.50      0.85 o 
  -1  -1  12       37.50       38.15      1.24 o 
   0  -1  12      118.51      124.37      3.24 o 
   1  -1  12      197.38      227.21      5.18 o 
   2  -1  12       19.07       20.56      2.13 o 
   3  -1  12        1.02        1.03      0.77 o 
  -9   0  12        0.01       -0.16      0.59 o 
  -8   0  12        0.13        0.23      0.43 o 
  -7   0  12       29.92       30.09      1.01 o 
  -6   0  12       50.04       49.70      0.94 o 
  -5   0  12       13.29       13.20      0.44 o 
  -4   0  12        7.58        7.76      0.28 o 
  -3   0  12      195.13      194.88      3.39 o 
  -2   0  12        7.41        9.09      0.80 o 
  -1   0  12       34.01       36.14      1.24 o 
   0   0  12        0.65        1.10      0.64 o 
   1   0  12      375.31      409.44      6.89 o 
   2   0  12       12.34       15.30      1.30 o 
   3   0  12        5.96        5.73      1.55 o 
  -9   1  12       15.82       19.23      0.90 o 
  -8   1  12       51.35       49.68      2.61 o 
  -7   1  12        2.13        2.53      0.47 o 
  -6   1  12        0.03        0.37      0.34 o 
  -5   1  12      104.10      100.08      2.42 o 
  -4   1  12      185.77      178.09      6.56 o 
  -3   1  12      318.28      319.07      5.16 o 
  -2   1  12        2.02        1.98      0.63 o 
  -1   1  12       40.51       42.58      1.35 o 
   0   1  12        2.98        4.32      0.97 o 
   1   1  12        0.07        0.14      0.72 o 
   2   1  12       29.27       32.08      1.37 o 
  -9   2  12       12.61        8.97      1.07 o 
  -8   2  12       42.29       42.06      2.09 o 
  -7   2  12        3.34        3.78      0.47 o 
  -6   2  12       22.85       23.65      1.09 o 
  -5   2  12        0.82        0.65      0.27 o 
  -4   2  12       40.41       38.94      1.73 o 
  -3   2  12       25.09       25.12      1.34 o 
  -2   2  12       20.76       25.03      1.25 o 
  -1   2  12       29.74       28.81      1.16 o 
   0   2  12       58.40       65.64      5.51 o 
   1   2  12       23.50       26.84      1.53 o 
  -9   3  12        4.58        4.49      0.67 o 
  -8   3  12        9.76       11.04      0.84 o 
  -7   3  12        0.66        0.81      0.45 o 
  -6   3  12       32.65       32.86      1.49 o 
  -5   3  12       72.86       70.16      1.32 o 
  -4   3  12       13.30       12.28      0.58 o 
  -3   3  12       19.04       21.59      1.61 o 
  -2   3  12        0.59        0.59      0.67 o 
  -1   3  12       68.84       75.34      1.79 o 
   0   3  12       27.49       26.81      1.62 o 
   1   3  12      118.41      119.93      2.62 o 
  -8   4  12        5.13        5.27      0.67 o 
  -7   4  12        2.75        3.57      0.61 o 
  -6   4  12        7.29        7.84      0.55 o 
  -5   4  12        5.46        6.21      0.42 o 
  -4   4  12      119.66      119.79      2.08 o 
  -3   4  12       30.12       32.94      1.22 o 
  -2   4  12        4.44        3.73      2.75 o 
  -1   4  12        6.50        8.84      0.81 o 
   0   4  12       13.03       14.06      1.20 o 
  -8   5  12        8.38        8.93      1.34 o 
  -7   5  12        9.99        9.50      0.62 o 
  -6   5  12        2.95        3.57      0.52 o 
  -5   5  12        6.62        6.94      0.55 o 
  -4   5  12        1.66        1.01      0.78 o 
  -3   5  12        7.05        8.62      0.82 o 
  -2   5  12      159.51      154.51      3.02 o 
  -1   5  12        0.71        0.16      0.50 o 
  -7   6  12        0.21        0.02      0.45 o 
  -6   6  12        0.01        0.54      0.43 o 
  -5   6  12        3.19        2.52      0.36 o 
  -4   6  12       20.88       20.11      1.29 o 
  -3   6  12        3.87        1.38      1.73 o 
  -2   6  12        5.22        1.83      2.17 o 
  -2  -9  13        3.55        4.91      0.99 o 
  -1  -9  13       44.05       44.86      2.95 o 
   0  -9  13       18.85       18.08      1.00 o 
   1  -9  13      163.75      173.91      6.27 o 
  -4  -8  13        0.53        0.59      0.80 o 
  -3  -8  13        9.32       10.26      0.73 o 
  -2  -8  13        2.50        3.06      0.94 o 
  -1  -8  13      102.07       99.42      2.74 o 
   0  -8  13       98.18      106.65      4.47 o 
   1  -8  13      151.08      164.19      3.96 o 
   2  -8  13       21.03       22.29      2.07 o 
  -5  -7  13       23.97       25.45      1.82 o 
  -4  -7  13      110.64      109.93      2.28 o 
  -3  -7  13       13.76       12.55      1.20 o 
  -2  -7  13       12.61       11.46      0.92 o 
  -1  -7  13        0.56       -0.04      0.47 o 
   0  -7  13       24.72       26.50      1.20 o 
   1  -7  13       98.46      102.04      3.27 o 
   2  -7  13       22.17       23.79      1.55 o 
  -6  -6  13        3.45        1.62      0.70 o 
  -5  -6  13        0.97        0.53      0.31 o 
  -4  -6  13        0.47        0.54      1.26 o 
  -3  -6  13      130.74      121.95      3.34 o 
  -2  -6  13       33.27       31.16      1.67 o 
  -1  -6  13        6.30        0.00      0.53 o 
   0  -6  13        2.40        2.30      0.71 o 
   1  -6  13        0.22        0.51      0.95 o 
   2  -6  13       25.43       32.08      1.74 o 
  -6  -5  13        1.23        0.29      0.39 o 
  -5  -5  13       20.84       20.00      0.76 o 
  -4  -5  13        9.00        7.92      1.15 o 
  -3  -5  13       15.15       16.12      0.95 o 
  -2  -5  13       27.64       26.94      1.13 o 
  -1  -5  13      203.71      213.95      3.72 o 
   0  -5  13       53.52       57.00      1.63 o 
   1  -5  13       17.78       20.76      2.30 o 
   2  -5  13        0.26        0.14      0.77 o 
   3  -5  13        4.33        2.13      2.66 o 
  -7  -4  13       58.75       56.88      1.13 o 
  -6  -4  13        6.29        5.72      2.02 o 
  -5  -4  13        0.31        0.05      0.31 o 
  -4  -4  13        0.90        1.33      0.74 o 
  -3  -4  13      259.73      257.33      4.66 o 
  -2  -4  13       26.76       23.77      1.19 o 
  -1  -4  13        0.03        0.15      0.60 o 
   0  -4  13       30.45       34.28      1.99 o 
   1  -4  13      112.71      123.11      3.07 o 
   2  -4  13       56.49       67.49      2.63 o 
   3  -4  13        0.60       -0.12      0.75 o 
  -7  -3  13       39.67       36.50      0.92 o 
  -6  -3  13        2.23        0.82      0.34 o 
  -5  -3  13        1.46        1.04      0.27 o 
  -4  -3  13      340.30      346.87      5.68 o 
  -3  -3  13       89.44       88.47      2.01 o 
  -2  -3  13      131.01      136.96      2.96 o 
  -1  -3  13       34.86       38.06      1.66 o 
   0  -3  13       19.74       19.57      1.32 o 
   1  -3  13        1.35        1.49      1.06 o 
   2  -3  13       44.15       47.89      1.81 o 
  -8  -2  13      135.41      136.78      4.17 o 
  -7  -2  13        1.30        1.15      0.47 o 
  -6  -2  13       39.89       40.03      0.81 o 
  -5  -2  13        1.67        1.61      0.42 o 
  -4  -2  13       13.28       14.11      0.94 o 
  -3  -2  13       49.07       49.43      1.92 o 
  -2  -2  13       37.13       39.82      1.65 o 
  -1  -2  13      195.68      207.34      5.38 o 
   0  -2  13       77.92       75.33      1.95 o 
   1  -2  13        3.12        5.24      0.94 o 
   2  -2  13        0.11       -0.22      1.01 o 
  -8  -1  13        0.25        0.24      0.49 o 
  -7  -1  13        1.35        0.82      0.41 o 
  -6  -1  13       51.18       51.76      1.90 o 
  -5  -1  13       92.53      100.07      1.89 o 
  -4  -1  13        0.74        1.10      0.57 o 
  -3  -1  13       12.80       10.72      1.19 o 
  -2  -1  13        4.22        3.27      0.93 o 
  -1  -1  13       10.62       12.74      0.99 o 
   0  -1  13        8.30        9.27      1.00 o 
   1  -1  13      111.86      124.85      2.82 o 
   2  -1  13       19.07       19.64      1.35 o 
  -8   0  13        0.01        0.06      0.49 o 
  -7   0  13        1.86        1.27      0.41 o 
  -6   0  13        4.67        4.51      0.59 o 
  -5   0  13       12.72       13.87      0.90 o 
  -4   0  13      413.03      436.62      5.96 o 
  -3   0  13        4.78        6.13      1.53 o 
  -2   0  13        3.02        3.56      0.95 o 
  -1   0  13        7.32        7.24      1.10 o 
   0   0  13       23.31       22.88      1.58 o 
   1   0  13       18.20       21.00      1.51 o 
  -8   1  13       41.43       40.68      1.08 o 
  -7   1  13        0.06        0.01      0.38 o 
  -6   1  13        1.07        1.16      0.32 o 
  -5   1  13       28.49       30.79      1.19 o 
  -4   1  13       59.38       59.65      1.50 o 
  -3   1  13        3.08        4.09      0.80 o 
  -2   1  13      134.16      138.46      2.79 o 
  -1   1  13       65.04       74.56      2.36 o 
   0   1  13      140.83      157.50      3.67 o 
   1   1  13        0.42        0.92      0.87 o 
  -8   2  13        1.78        1.99      0.72 o 
  -7   2  13       10.25       10.26      0.66 o 
  -6   2  13        1.94        1.43      0.34 o 
  -5   2  13      201.66      218.05      3.44 o 
  -4   2  13       36.43       37.66      1.37 o 
  -3   2  13        0.77        0.74      0.64 o 
  -2   2  13        0.43        0.44      0.61 o 
  -1   2  13      133.94      140.50      2.93 o 
   0   2  13        8.40        7.93      0.97 o 
  -8   3  13        0.03        0.36      0.45 o 
  -7   3  13        0.64        0.75      0.47 o 
  -6   3  13       53.76       59.33      3.20 o 
  -5   3  13       47.98       46.78      1.45 o 
  -4   3  13       22.30       23.29      1.20 o 
  -3   3  13       16.59       17.80      1.33 o 
  -2   3  13        2.37        1.79      1.75 o 
  -1   3  13        0.14       -0.06      0.53 o 
  -7   4  13        1.38        2.21      0.52 o 
  -6   4  13        0.62        1.06      0.95 o 
  -5   4  13       42.84       46.00      1.71 o 
  -4   4  13       12.64       12.57      1.03 o 
  -3   4  13        9.52        7.94      4.87 o 
  -2   4  13       21.88       22.09      1.14 o 
  -7   5  13        0.81        1.68      0.56 o 
  -6   5  13        8.22        9.76      2.10 o 
  -5   5  13        4.80        4.41      0.73 o 
  -4   5  13       13.11       13.67      1.23 o 
  -3   5  13       13.47       12.64      1.21 o 
  -2  -8  14        5.33        2.38      2.33 o 
  -1  -8  14        0.00        0.03      0.52 o 
  -4  -7  14        9.84        9.31      1.23 o 
  -3  -7  14        5.40        3.87      1.05 o 
  -2  -7  14       59.56       56.30      1.82 o 
  -1  -7  14       70.06       71.09      1.95 o 
   0  -7  14        2.61       -0.09      0.74 o 
   1  -7  14        1.59        0.77      0.77 o 
  -5  -6  14       10.34       -0.04      1.25 o 
  -4  -6  14       20.60       19.58      1.52 o 
  -3  -6  14        6.97        6.33      1.19 o 
  -2  -6  14        5.68        6.36      3.98 o 
  -1  -6  14       76.56       78.58      2.00 o 
   0  -6  14      132.89      146.76      3.13 o 
   1  -6  14        9.01       12.07      1.14 o 
  -6  -5  14       84.22       72.55      7.63 o 
  -5  -5  14        0.31        0.03      0.78 o 
  -4  -5  14        8.65        8.45      1.30 o 
  -3  -5  14        2.89        2.92      1.08 o 
  -2  -5  14        0.38        0.68      0.93 o 
  -1  -5  14        8.76        8.49      1.12 o 
   0  -5  14       14.04       17.46      1.22 o 
   1  -5  14       38.79       38.93      1.63 o 
  -6  -4  14        0.50        0.12      0.61 o 
  -5  -4  14       32.83       33.09      1.97 o 
  -4  -4  14       89.27       88.53      3.11 o 
  -3  -4  14        0.16        0.80      1.60 o 
  -2  -4  14       24.12       24.14      1.23 o 
  -1  -4  14       20.27       21.49      1.49 o 
   0  -4  14        2.44        2.35      0.82 o 
   1  -4  14       41.46       43.55      2.08 o 
  -7  -3  14        0.64        0.39      0.37 o 
  -6  -3  14       22.24       21.67      1.28 o 
  -5  -3  14        9.09        8.00      1.00 o 
  -4  -3  14       33.61       35.75      1.47 o 
  -3  -3  14       81.37       83.44      2.39 o 
  -2  -3  14       13.49       13.30      1.29 o 
  -1  -3  14        4.89        5.05      0.90 o 
   0  -3  14       33.41       36.22      1.54 o 
   1  -3  14       18.89       23.09      1.43 o 
  -7  -2  14       18.10       19.76      1.14 o 
  -6  -2  14        3.12        2.80      1.05 o 
  -5  -2  14       21.66       21.68      1.04 o 
  -4  -2  14       12.49       10.98      1.03 o 
  -3  -2  14        6.89        7.74      1.88 o 
  -2  -2  14       60.33       63.19      1.87 o 
  -1  -2  14       38.93       45.58      1.89 o 
   0  -2  14       11.35       13.04      1.21 o 
   1  -2  14       19.48       19.15      1.59 o 
  -7  -1  14        8.84       11.34      1.17 o 
  -6  -1  14        0.06       -0.17      0.89 o 
  -5  -1  14       27.15       29.92      1.17 o 
  -4  -1  14       16.55       17.43      1.17 o 
  -3  -1  14       41.32       44.02      1.90 o 
  -2  -1  14       15.45       17.12      1.19 o 
  -1  -1  14        4.45        4.49      1.18 o 
   0  -1  14       18.48       19.51      1.29 o 
   1  -1  14       75.84       89.08      2.90 o 
  -7   0  14       39.20       44.54      2.17 o 
  -6   0  14        4.36        2.56      1.48 o 
  -5   0  14        0.10        0.38      0.58 o 
  -4   0  14        0.10        0.42      0.70 o 
  -3   0  14       32.84       35.61      1.48 o 
  -2   0  14       29.40       30.65      1.39 o 
  -1   0  14       31.59       35.82      1.56 o 
   0   0  14       20.11       18.60      1.29 o 
  -7   1  14        8.59        6.72      1.36 o 
  -6   1  14        1.41        0.49      1.23 o 
  -5   1  14       88.65       90.24      2.00 o 
  -4   1  14        0.55        0.25      0.78 o 
  -3   1  14       10.41       13.02      1.62 o 
  -2   1  14        0.01        0.41      0.83 o 
  -1   1  14      243.15      265.15      9.30 o 
   0   1  14        0.07        0.80      0.89 o 
  -7   2  14       14.24       14.04      1.65 o 
  -6   2  14      113.10      117.91      3.50 o 
  -5   2  14       71.15       71.48      2.04 o 
  -4   2  14        0.46        0.56      0.85 o 
  -3   2  14       12.12       13.12      1.78 o 
  -2   2  14       10.34       12.48      1.94 o 
  -1   2  14        2.32        2.78      1.05 o 
  -7   3  14        0.41        0.58      1.06 o 
  -6   3  14        5.44        4.31      0.85 o 
  -5   3  14        7.86        7.35      0.98 o 
  -4   3  14       23.19       25.42      1.37 o 
  -3   3  14        7.03        6.88      1.21 o 
  -2   3  14       41.90       42.89      1.63 o 
  -5   4  14       20.26       14.89      5.77 o 
  -4   4  14        0.48        0.27      0.67 o 
  -3  -6  15        1.72        2.01      1.09 o 
  -2  -6  15       38.84       37.61      1.78 o 
  -1  -6  15       29.82       29.20      1.48 o 
  -4  -5  15       22.70       21.48      1.79 o 
  -3  -5  15        4.79        4.04      1.26 o 
  -2  -5  15        6.77        6.71      0.97 o 
  -1  -5  15        6.54        6.32      1.04 o 
  -5  -4  15       33.92       33.83      2.19 o 
  -4  -4  15       14.08       12.73      1.62 o 
  -3  -4  15       95.28       95.68      3.52 o 
  -2  -4  15       27.20       30.69      1.74 o 
  -1  -4  15       17.34       19.84      1.30 o 
   0  -4  15        4.07        4.05      1.21 o 
  -6  -3  15        4.18        4.14      1.02 o 
  -5  -3  15       99.80      105.18      3.83 o 
  -4  -3  15       16.71       20.18      1.86 o 
  -3  -3  15        2.68        3.74      2.14 o 
  -2  -3  15       17.48       22.09      1.32 o 
  -1  -3  15       30.14       31.29      2.14 o 
   0  -3  15       34.33       40.33      1.76 o 
  -6  -2  15      158.23      170.82      4.38 o 
  -5  -2  15       73.84       74.98      3.24 o 
  -4  -2  15       50.61       58.58      2.80 o 
  -3  -2  15       27.95       30.23      2.27 o 
  -2  -2  15        6.25        5.55      0.99 o 
  -1  -2  15        0.63        0.40      0.73 o 
  -6  -1  15        2.70        2.92      1.02 o 
  -5  -1  15       37.38       38.71      1.70 o 
  -4  -1  15       13.17       13.55      1.25 o 
  -3  -1  15      106.41      114.26      3.24 o 
  -2  -1  15       40.79       42.00      1.99 o 
  -1  -1  15        0.51       -0.15      0.70 o 
  -6   0  15        1.64        1.50      1.00 o 
  -5   0  15        3.65        3.63      0.97 o 
  -4   0  15        6.77        5.74      1.04 o 
  -3   0  15       14.76       16.81      1.53 o 
  -2   0  15        2.27        2.62      0.90 o 
  -6   1  15       69.67       75.97      2.97 o 
  -5   1  15       10.20       10.42      1.19 o 
  -4   1  15        0.37        0.48      0.90 o 
  -3   1  15        0.00       -0.13      0.67 o 
  -2   1  15       14.08       14.99      1.30 o 
  -5   2  15        2.61        1.40      0.85 o 
  -4   2  15       38.02       40.82      1.73 o 
                                                 
